# Supplementary material for: Single-cell transcriptomics reveals intestinal cell heterogeneity and identifies Ep300 as a potential therapeutic target in mice with acute liver failure
Source: Cell Discov. 2023 Jul 25;9:77. doi: 10.1038/s41421-023-00578-4 (PMC10366100; doi:10.1038/s41421-023-00578-4)
Supplement: Supplementary file 2 — Supplementary Table S1 [file 41421_2023_578_MOESM2_ESM.xlsx]

## Sheet: Supplementary Table S1
Marker genes of the main cell clusters
cluster	gene	p_val	avg_log2FC	pct.1	pct.2	p_val_adj
B	Cd79a	1.96e-94	3.76542	0.961	0.136	3.44e-90
B	Cd74	1.02e-89	3.22488	0.991	0.496	1.79e-85
B	Ighd	1.36e-86	3.66388	0.92	0.1	2.38e-82
B	H2-Aa	1.47e-85	3.15937	0.981	0.352	2.57e-81
B	Ighm	3.97e-85	3.2124	0.952	0.182	6.96e-81
B	H2-Eb1	7.38e-84	2.93839	0.979	0.3	1.29e-79
B	Igkc	3.18e-83	2.71875	0.962	0.332	5.58e-79
B	H2-Ab1	7.2e-82	2.77278	0.982	0.461	1.26e-77
B	Cd37	6.11e-76	2.81324	0.9	0.213	1.07e-71
B	Ms4a1	3.26e-72	2.94999	0.826	0.082	5.71e-68
B	H2-DMb2	3.21e-69	2.76838	0.791	0.084	5.62e-65
B	Fcmr	1.62e-67	2.90822	0.74	0.068	2.85e-63
B	H2-Ob	1.11e-66	2.74813	0.761	0.084	1.95e-62
B	Scd1	3.23e-63	2.74456	0.698	0.083	5.66e-59
B	Pax5	3.55e-59	2.6977	0.723	0.07	6.22e-55
B	Cd22	8.49e-58	2.60074	0.711	0.067	1.49e-53
B	Cd79b	1.61e-57	2.39302	0.658	0.073	2.82e-53
B	Bank1	5.8e-55	2.81184	0.742	0.072	1.02e-50
B	Ebf1	9.44e-55	2.75458	0.705	0.077	1.66e-50
B	Ly86	3.76e-53	2.26677	0.695	0.108	6.59e-49
B	Rpl17	1.4e-52	1.54874	0.955	0.835	2.45e-48
B	Mef2c	4.48e-52	2.68143	0.696	0.08	7.85e-48
B	Rps24	1.49e-50	1.47437	0.96	0.847	2.61e-46
B	Cd19	3.13e-50	2.41884	0.671	0.075	5.48e-46
B	Rpl18a	1.61e-48	1.42392	0.95	0.868	2.83e-44
B	Btla	3.39e-47	2.3654	0.624	0.098	5.94e-43
B	Nap1l1	1.35e-45	1.69862	0.787	0.354	2.36e-41
B	Cybb	3.54e-45	2.02558	0.74	0.147	6.21e-41
B	Rps9	2.43e-44	1.2393	0.944	0.833	4.25e-40
B	Rpl23	2.85e-43	1.22741	0.956	0.862	4.99e-39
B	Rpl13	4.19e-43	1.32401	0.955	0.806	7.34e-39
B	Rps5	1.06e-42	1.2044	0.963	0.907	1.86e-38
B	Rps20	1.43e-42	1.2983	0.953	0.867	2.51e-38
B	Cr2	2.27e-41	2.42538	0.527	0.058	3.97e-37
B	Rpl27a	5.61e-41	1.21282	0.94	0.807	9.83e-37
B	Rps15a	9.1e-41	1.3797	0.928	0.717	1.6e-36
B	Rpl39	5.7e-40	1.31229	0.917	0.773	9.99e-36
B	Rps8	7.94e-40	1.18241	0.965	0.848	1.39e-35
B	Rps4x	9.7e-40	1.33019	0.933	0.756	1.7e-35
B	Ciita	1.26e-39	2.15281	0.573	0.096	2.2e-35
B	Mndal	4.38e-39	1.5892	0.857	0.366	7.68e-35
B	Sorl1	1.19e-38	2.17117	0.717	0.312	2.09e-34
B	Rpl35a	4.6e-38	1.20397	0.92	0.796	8.07e-34
B	Rps13	7.7e-38	1.23326	0.957	0.849	1.35e-33
B	Rps27	9e-38	1.52972	0.836	0.616	1.58e-33
B	Pou2f2	1.14e-37	2.34124	0.626	0.109	2e-33
B	Serinc3	1.34e-37	1.38295	0.909	0.802	2.35e-33
B	Cd83	1.77e-37	2.53751	0.555	0.077	3.1e-33
B	Iglc2	1.84e-37	2.1092	0.54	0.058	3.22e-33
B	Ptprc	7.18e-37	1.27777	0.868	0.345	1.26e-32
B	Rpl6	7.35e-37	1.1084	0.954	0.851	1.29e-32
B	Eef1a1	8.28e-37	1.00054	0.982	0.936	1.45e-32
B	Zfp36l1	9.03e-37	2.26024	0.856	0.54	1.58e-32
B	Rps3a1	2.61e-36	1.24563	0.939	0.802	4.58e-32
B	Sell	3.45e-36	1.69821	0.733	0.205	6.05e-32
B	Cd52	4.17e-36	1.48308	0.782	0.282	7.3e-32
B	Cxcr4	1.6e-35	2.20446	0.651	0.159	2.81e-31
B	Rpl34	1.63e-35	1.33604	0.922	0.774	2.85e-31
B	Rpl7	1.72e-35	1.08487	0.904	0.766	3.02e-31
B	Iglc3	2.53e-35	1.46585	0.544	0.07	4.43e-31
B	Rpl37	3.91e-35	1.20094	0.912	0.788	6.85e-31
B	Cd72	8.81e-35	2.00096	0.534	0.068	1.54e-30
B	Tpt1	1.32e-34	0.857374	0.968	0.969	2.32e-30
B	Coro1a	1.69e-34	1.43848	0.827	0.315	2.97e-30
B	Ifi209	1.99e-34	1.61525	0.738	0.236	3.49e-30
B	Rps28	2.92e-34	1.12512	0.91	0.794	5.12e-30
B	Ddx5	3.83e-34	1.09626	0.919	0.878	6.72e-30
B	Rpl12	4.17e-34	1.24218	0.871	0.625	7.31e-30
B	Rpl37a	5.54e-34	1.33522	0.886	0.744	9.71e-30
B	Gm8369	1.07e-33	2.16412	0.659	0.127	1.87e-29
B	Tnfrsf13c	1.15e-33	1.99299	0.506	0.054	2.02e-29
B	Rpl9	3.55e-33	1.26887	0.855	0.678	6.23e-29
B	Rps15	3.58e-33	1.12992	0.906	0.806	6.27e-29
B	Rps16	4.54e-33	1.11799	0.946	0.854	7.96e-29
B	Rps7	4.94e-33	1.20834	0.832	0.644	8.67e-29
B	Rps23	7.67e-33	1.16052	0.919	0.775	1.34e-28
B	Shisa5	1.43e-32	1.46451	0.907	0.743	2.51e-28
B	Ifi213	1.45e-32	1.70775	0.715	0.227	2.54e-28
B	Rpl5	2.22e-32	1.12138	0.934	0.764	3.89e-28
B	Rps3	3.15e-32	1.16415	0.916	0.772	5.53e-28
B	Sipa1	8.84e-32	1.67869	0.557	0.152	1.55e-27
B	Rps19	1.58e-31	1.27705	0.854	0.666	2.77e-27
B	9930111J21Rik2	1.9e-31	1.49794	0.706	0.258	3.34e-27
B	Rps25	3.12e-31	1.0957	0.893	0.769	5.47e-27
B	Laptm5	4.15e-31	1.32647	0.833	0.315	7.28e-27
B	Ly6d	7.34e-31	1.94181	0.502	0.074	1.29e-26
B	Rps6	5.47e-30	1.11962	0.922	0.751	9.59e-26
B	H3f3a	8.37e-30	0.986944	0.87	0.834	1.47e-25
B	Ifi203	9.53e-30	1.70022	0.822	0.323	1.67e-25
B	Rpl23a	1.8e-29	1.04174	0.905	0.763	3.16e-25
B	Rpsa	1.86e-29	1.20923	0.863	0.682	3.26e-25
B	Rps29	4.13e-29	1.0045	0.944	0.885	7.24e-25
B	Filip1l	4.71e-29	1.8357	0.563	0.208	8.25e-25
B	Stk17b	6e-29	1.74481	0.797	0.624	1.05e-24
B	Rpl38	3.63e-28	1.02862	0.847	0.774	6.36e-24
B	Rps12	4.78e-28	0.945784	0.909	0.82	8.38e-24
B	Fau	7.68e-28	0.888319	0.88	0.886	1.35e-23
B	Rps21	1.1e-27	1.20537	0.853	0.68	1.92e-23
B	Ets1	1.18e-27	1.43484	0.686	0.235	2.07e-23
B	Macf1	1.53e-27	1.96543	0.738	0.369	2.67e-23
B	Arhgdib	1.54e-27	1.47372	0.634	0.207	2.7e-23
B	Rpl30	3.79e-27	1.18286	0.855	0.692	6.64e-23
B	Ms4a4c	5.64e-27	1.58714	0.578	0.128	9.89e-23
B	Rpl32	8.31e-27	1.06857	0.87	0.733	1.46e-22
B	Rac2	1.31e-26	1.2452	0.761	0.289	2.3e-22
B	Rps14	2.99e-26	0.956331	0.908	0.827	5.23e-22
B	Unc93b1	3.28e-26	1.62169	0.607	0.307	5.74e-22
B	Rpl4	1.04e-25	1.1647	0.886	0.745	1.83e-21
B	Rps11	1.86e-25	0.971601	0.896	0.807	3.26e-21
B	Lcp1	2.7e-25	1.15902	0.752	0.324	4.74e-21
B	Btg1	4.2e-25	1.41424	0.823	0.674	7.36e-21
B	S1pr1	4.84e-25	1.75629	0.509	0.101	8.48e-21
B	Ptprcap	6.65e-25	1.37322	0.534	0.161	1.17e-20
B	Msn	8.41e-25	1.44327	0.729	0.264	1.47e-20
B	Foxp1	3.52e-24	1.759	0.646	0.369	6.17e-20
B	Snx5	3.82e-24	1.73934	0.671	0.486	6.7e-20
B	Rpl22	4.43e-24	0.953573	0.772	0.679	7.77e-20
B	Rps26	9.7e-24	0.913247	0.942	0.886	1.7e-19
B	Dusp2	1.61e-23	1.65749	0.56	0.165	2.83e-19
B	Gimap6	3.19e-23	1.4893	0.609	0.183	5.58e-19
B	Klf2	4.3e-23	1.61926	0.602	0.213	7.54e-19
B	Celf2	4.31e-23	1.2786	0.659	0.26	7.56e-19
B	Mycbp2	4.49e-23	1.40244	0.598	0.278	7.87e-19
B	Rpl35	4.78e-23	1.0484	0.73	0.602	8.39e-19
B	Lbh	4.85e-23	1.44643	0.52	0.192	8.5e-19
B	Klhl24	5.25e-23	1.72004	0.521	0.193	9.21e-19
B	Rpl19	1.93e-22	0.951416	0.791	0.727	3.39e-18
B	Apobec3	3.3e-22	1.39738	0.76	0.463	5.78e-18
B	Irf8	3.96e-22	1.43243	0.694	0.574	6.94e-18
B	Rack1	4.78e-22	1.04553	0.83	0.671	8.38e-18
B	Ly6e	1.19e-21	0.871087	0.959	0.927	2.09e-17
B	Rplp1	1.5e-21	0.770243	0.928	0.868	2.63e-17
B	Rpl31	1.83e-21	0.86862	0.895	0.816	3.21e-17
B	H2-Q7	1e-20	0.9121	0.796	0.507	1.76e-16
B	Rps18	1.22e-20	1.06355	0.694	0.538	2.14e-16
B	Ptpn6	2.48e-20	1.50213	0.552	0.235	4.35e-16
B	Rps10	6.49e-20	0.913214	0.814	0.703	1.14e-15
B	Rplp0	1.52e-19	0.718397	0.933	0.877	2.66e-15
B	Fam111a	2.16e-19	1.63579	0.534	0.228	3.78e-15
B	Cd24a	2.28e-19	1.12635	0.517	0.25	4e-15
B	Rpl18	2.52e-19	0.835035	0.788	0.718	4.41e-15
B	Sp100	3.26e-19	1.24768	0.846	0.733	5.72e-15
B	Rpl8	4.17e-19	1.12652	0.801	0.647	7.31e-15
B	Tmsb4x	4.96e-19	0.459487	0.958	0.912	8.7e-15
B	H2-Q6	7.81e-19	1.38479	0.52	0.189	1.37e-14
B	Rps27a	9.01e-19	0.898661	0.906	0.788	1.58e-14
B	Sp110	1.17e-18	1.43954	0.654	0.341	2.04e-14
B	Serp1	1.2e-18	1.21992	0.713	0.646	2.1e-14
B	Rpl11	4.79e-18	0.923376	0.708	0.632	8.4e-14
B	Rplp2	5.74e-17	1.12074	0.798	0.661	1.01e-12
B	Il2rg	1.18e-16	0.87566	0.603	0.259	2.07e-12
B	Ddx6	2.06e-16	1.2138	0.7	0.624	3.62e-12
B	Snx2	3.9e-16	1.54082	0.546	0.356	6.84e-12
B	Ptma	5.05e-16	0.536701	0.956	0.805	8.85e-12
B	Rps17	2.18e-15	0.811169	0.779	0.689	3.83e-11
B	Samhd1	2.27e-15	1.1224	0.816	0.741	3.98e-11
B	Sf3b1	3.31e-15	0.954804	0.713	0.713	5.8e-11
B	Rpl36a	4.45e-15	1.1519	0.695	0.526	7.8e-11
B	Eif4a2	4.6e-15	1.09386	0.666	0.643	8.05e-11
B	Eef1b2	5.64e-15	0.67846	0.812	0.717	9.89e-11
B	Hmgn1	8.05e-15	1.18641	0.541	0.31	1.41e-10
B	Zcchc11	9.09e-15	1.25472	0.621	0.492	1.59e-10
B	Npm1	1.33e-14	0.786654	0.777	0.639	2.33e-10
B	Jund	2.53e-14	1.10807	0.862	0.922	4.43e-10
B	Rpl24	4.84e-14	0.862413	0.755	0.714	8.48e-10
B	Rpl15	6.5e-14	0.745463	0.82	0.762	1.14e-09
B	Eef2	7.57e-14	0.709292	0.816	0.836	1.33e-09
B	Kmt2e	1.56e-13	1.2223	0.649	0.613	2.73e-09
B	Rpl14	1.64e-13	0.852956	0.696	0.589	2.88e-09
B	Cd53	3.44e-13	1.00518	0.676	0.265	6.02e-09
B	Rpl26	3.81e-13	1.05454	0.792	0.69	6.68e-09
B	Rpl21	4.11e-13	0.963507	0.676	0.6	7.2e-09
B	Ablim1	6.29e-13	1.13098	0.691	0.491	1.1e-08
B	Etnk1	7.02e-13	1.20057	0.634	0.575	1.23e-08
B	Rpl3	1.41e-12	0.98659	0.758	0.603	2.47e-08
B	Sema4d	2.68e-12	1.07472	0.514	0.26	4.7e-08
B	Rpl28	2.87e-12	0.677381	0.856	0.859	5.03e-08
B	Jak1	4.58e-12	1.02955	0.686	0.648	8.03e-08
B	Gnai2	1.6e-11	0.596287	0.678	0.742	2.81e-07
B	Rbm39	1.72e-11	0.834822	0.759	0.799	3.01e-07
B	Hspa1b	2.44e-11	1.95972	0.636	0.437	4.27e-07
B	Sh3bgrl3	2.46e-11	0.810449	0.683	0.653	4.32e-07
B	Smchd1	2.68e-11	1.21001	0.583	0.417	4.7e-07
B	Pabpc1	3.24e-11	0.507306	0.923	0.928	5.69e-07
B	Elf1	5.32e-11	1.03407	0.632	0.639	9.33e-07
B	Ncl	1.13e-10	0.795403	0.777	0.666	1.99e-06
B	Ppp1r15a	2.29e-10	0.924324	0.505	0.315	4.02e-06
B	Hsp90ab1	2.37e-10	0.692377	0.919	0.882	4.16e-06
B	Arhgef1	3.35e-10	1.08486	0.563	0.391	5.88e-06
B	Hsp90aa1	3.56e-10	1.00443	0.771	0.806	6.23e-06
B	Actr3	5.05e-10	0.462407	0.86	0.882	8.85e-06
B	Malat1	5.7e-10	0.390307	0.987	0.969	9.99e-06
B	Cnbp	6.79e-10	0.895126	0.652	0.592	1.19e-05
B	Hnrnpf	8.15e-10	0.699003	0.706	0.712	1.43e-05
B	Morf4l1	1.24e-09	0.633437	0.687	0.746	2.17e-05
B	Csk	1.25e-09	1.1709	0.508	0.428	2.2e-05
B	Zfp36l2	1.34e-09	1.26434	0.589	0.514	2.34e-05
B	Eif3f	2.18e-09	0.948736	0.527	0.507	3.82e-05
B	Baz1a	4.39e-09	1.32346	0.504	0.393	7.7e-05
B	Clk1	6.85e-09	0.991311	0.621	0.616	0.000120017
B	Ubc	7.45e-09	0.702055	0.832	0.913	0.000130558
B	Eif5	1.09e-08	0.636297	0.651	0.749	0.000190487
B	Hspa1a	1.29e-08	1.79055	0.505	0.336	0.000225704
B	Ptk2b	1.31e-08	0.960529	0.531	0.447	0.000229478
B	Kmt2a	1.34e-08	1.00287	0.524	0.44	0.00023511
B	Atrx	1.5e-08	0.967164	0.509	0.469	0.000262299
B	Grk2	1.76e-08	1.04714	0.562	0.506	0.000308605
B	Rpl10a	2.01e-08	0.80283	0.702	0.659	0.000353178
B	Dek	2.21e-08	0.791808	0.526	0.446	0.000386746
B	Irf2	5.07e-08	0.856821	0.637	0.692	0.000888319
B	Csde1	5.63e-08	0.641035	0.534	0.653	0.000986687
B	Scaf11	7.54e-08	1.12944	0.548	0.517	0.00132105
B	Iqgap1	1.11e-07	0.861696	0.659	0.694	0.0019488
B	Ifi27l2a	1.16e-07	0.593375	0.591	0.435	0.00203942
B	Btg2	1.71e-07	0.672414	0.584	0.533	0.00299529
B	Rap1b	1.79e-07	0.706868	0.481	0.547	0.00314035
B	Hnrnpa1	1.97e-07	0.976684	0.536	0.432	0.00345203
B	Hspe1	2.01e-07	0.944309	0.57	0.478	0.00352046
B	Mbnl1	2.38e-07	0.802443	0.673	0.578	0.00417317
B	Rpl27	2.54e-07	0.727727	0.549	0.541	0.0044448
B	Trim30a	2.58e-07	0.653213	0.695	0.744	0.00452253
B	H3f3b	3.37e-07	0.609146	0.832	0.886	0.00591526
B	Cd38	3.94e-07	0.841069	0.521	0.513	0.00691229
B	Serbp1	4.21e-07	0.560472	0.719	0.721	0.00737623
B	Pten	4.29e-07	1.05432	0.55	0.548	0.00751124
B	Akap13	5.02e-07	0.802317	0.562	0.579	0.00880688
B	Hspa8	5.88e-07	0.629725	0.817	0.85	0.0103043
B	Samd9l	6.8e-07	0.930813	0.579	0.622	0.0119168
B	Arid1a	1.21e-06	0.985763	0.574	0.555	0.021187
B	Nsa2	1.23e-06	0.76327	0.571	0.624	0.0214982
B	Ctss	1.46e-06	0.497763	0.707	0.717	0.0255624
B	Eif3e	1.71e-06	0.855343	0.514	0.483	0.0300222
B	Eef1g	1.77e-06	0.7432	0.633	0.61	0.030966
B	Rpl29	1.93e-06	0.694014	0.644	0.632	0.033903
B	Zfp36	2.25e-06	0.540196	0.753	0.75	0.0394549
B	Lnpep	2.68e-06	1.03019	0.5	0.428	0.0470265
B	Set	2.89e-06	0.659814	0.627	0.584	0.0506346
B	Pml	3.43e-06	1.26331	0.504	0.407	0.060175
B	Helz2	3.68e-06	0.909191	0.595	0.649	0.0645843
B	Smg1	5.58e-06	0.966132	0.548	0.576	0.0978711
B	Stat1	6.2e-06	0.55405	0.695	0.728	0.108685
B	Srrm2	6.58e-06	0.658874	0.695	0.786	0.115287
B	Rps2	8.24e-06	0.511942	0.718	0.674	0.144368
B	Ptp4a2	1.35e-05	0.41531	0.693	0.811	0.235991
B	Gm11808	1.44e-05	0.45516	0.84	0.854	0.253185
B	Ier5	1.82e-05	0.785033	0.54	0.57	0.318805
B	Sf1	2.75e-05	0.645402	0.523	0.614	0.48273
B	Brd4	3.41e-05	0.57961	0.467	0.62	0.597365
B	Cd47	4.17e-05	0.835984	0.639	0.688	0.730152
B	Fus	6.11e-05	0.663647	0.666	0.724	1
B	Ptbp3	0.000106827	0.603098	0.679	0.783	1
B	Rpl7a	0.0001134	0.55921	0.556	0.607	1
B	Hnrnpa0	0.000131522	0.540818	0.519	0.585	1
B	Mcl1	0.000186421	0.561163	0.602	0.687	1
B	Ly6a	0.000206278	0.302379	0.768	0.706	1
B	Cct2	0.000295662	0.528333	0.525	0.582	1
B	Grb2	0.000474167	0.864824	0.527	0.588	1
B	Smap2	0.000487911	1.06174	0.51	0.506	1
B	Dnajc7	0.000609746	0.793208	0.521	0.626	1
B	Ccnl1	0.000686084	0.601985	0.554	0.635	1
B	Ddx39b	0.000744475	0.65309	0.566	0.612	1
B	Slc38a2	0.000791769	0.820552	0.473	0.504	1
B	Hnrnpdl	0.000906165	0.811185	0.5	0.532	1
B	Hnrnpu	0.000961476	0.639552	0.679	0.715	1
B	Hnrnpa3	0.00100663	0.415588	0.574	0.671	1
B	Eif5b	0.00105749	0.282181	0.333	0.575	1
B	Nsd3	0.00135629	0.606666	0.486	0.541	1
B	Eif4g2	0.00220565	0.303189	0.594	0.745	1
B	Tpr	0.00223013	0.722334	0.558	0.614	1
B	Son	0.00304488	0.623996	0.647	0.77	1
B	Rpl41	0.00318821	0.400742	0.784	0.832	1
B	Hnrnph1	0.00334368	0.828183	0.478	0.5	1
B	Brd2	0.00366909	0.693215	0.469	0.544	1
B	Gnas	0.00432432	0.380948	0.766	0.847	1
B	Sfpq	0.00455926	0.693212	0.576	0.614	1
B	Pcbp2	0.0057381	0.381116	0.685	0.786	1
B	Celf1	0.00661239	0.277349	0.358	0.579	1
B	Ccni	0.00846467	0.580141	0.541	0.697	1
B	Thoc2	0.00847527	0.392084	0.321	0.531	1
B	Selenow	0.00850449	0.418408	0.658	0.79	1
T	Trbc2	5.48e-78	4.06104	0.825	0.023	9.6e-74
T	Trac	2.5e-66	3.50157	0.706	0.017	4.38e-62
T	Cd3e	5.82e-63	3.18929	0.702	0.013	1.02e-58
T	Ms4a4b	5.34e-59	3.26796	0.707	0.044	9.36e-55
T	Tcf7	3.86e-58	2.97513	0.606	0.02	6.77e-54
T	Fyb	1.4e-57	2.49791	0.742	0.067	2.45e-53
T	Ms4a6b	1.28e-56	2.60653	0.731	0.088	2.24e-52
T	Lck	1.15e-52	2.58774	0.692	0.062	2.01e-48
T	Gimap3	1.2e-51	2.13193	0.835	0.281	2.1e-47
T	Emb	4.9e-48	2.52099	0.577	0.038	8.6e-44
T	Cd3g	2.62e-47	2.45333	0.523	0.007	4.6e-43
T	Arl4c	2.06e-41	2.41891	0.524	0.042	3.61e-37
T	H2-Q7	2.05e-32	1.2466	0.892	0.613	3.6e-28
T	Atp1b3	1.01e-31	1.75291	0.573	0.24	1.78e-27
T	Slfn1	5.51e-30	1.99229	0.573	0.117	9.65e-26
T	Il2rg	1.46e-28	1.32494	0.77	0.38	2.55e-24
T	AW112010	1.52e-26	1.98535	0.61	0.237	2.66e-22
T	Gbp7	9.82e-26	1.78939	0.679	0.358	1.72e-21
T	H2-K1	3.15e-25	0.647284	0.994	0.987	5.52e-21
T	Igtp	1.35e-24	1.68098	0.622	0.353	2.37e-20
T	Gbp2	8.36e-24	1.64155	0.556	0.151	1.47e-19
T	Mbnl1	2.32e-23	1.18841	0.825	0.599	4.07e-19
T	Stat1	1.88e-22	1.27252	0.814	0.701	3.3e-18
T	Ptprc	2.4e-22	1.04749	0.896	0.554	4.21e-18
T	Leprotl1	3.16e-22	1.57746	0.526	0.262	5.54e-18
T	Gimap4	8.47e-21	1.33807	0.647	0.263	1.48e-16
T	Ccnd2	3.66e-20	1.4921	0.731	0.437	6.41e-16
T	Rapgef6	1.05e-19	1.44689	0.626	0.335	1.83e-15
T	2023-09-01	1.05e-18	1.11847	0.591	0.253	1.84e-14
T	Dgka	1.38e-18	1.52068	0.628	0.442	2.41e-14
T	Tpt1	1.83e-18	0.745001	0.923	0.974	3.2e-14
T	Eef1a1	8.52e-18	0.486094	0.957	0.957	1.49e-13
T	Tmsb10	2.22e-17	1.03628	0.796	0.738	3.88e-13
T	Ablim1	7.46e-17	1.08082	0.777	0.562	1.31e-12
T	Ets1	8.17e-17	0.966795	0.752	0.41	1.43e-12
T	Pik3cd	2.46e-16	1.17493	0.563	0.228	4.31e-12
T	Ifi47	2.82e-16	1.03207	0.704	0.539	4.95e-12
T	Prrc2c	3.77e-15	1.04524	0.794	0.663	6.6e-11
T	Laptm5	5.64e-15	0.691761	0.827	0.526	9.88e-11
T	Cnn2	6.49e-15	1.04092	0.537	0.259	1.14e-10
T	Celf2	1.37e-14	0.870255	0.697	0.418	2.41e-10
T	Shisa5	1.48e-14	0.762629	0.899	0.81	2.6e-10
T	Cd53	4.14e-14	0.915837	0.707	0.428	7.26e-10
T	Peli1	8.84e-14	1.25003	0.715	0.574	1.55e-09
T	B2m	1.78e-13	0.571136	0.958	0.98	3.12e-09
T	Mndal	2.06e-13	0.716241	0.843	0.566	3.6e-09
T	Satb1	2.58e-13	1.2654	0.527	0.237	4.52e-09
T	Gimap6	3.17e-13	0.73351	0.633	0.353	5.55e-09
T	Coro1a	3.89e-13	0.543579	0.785	0.527	6.82e-09
T	Rplp1	4.68e-13	0.701804	0.886	0.897	8.2e-09
T	Cytip	4.72e-13	0.910515	0.592	0.311	8.27e-09
T	Rac2	6.08e-13	0.6988	0.75	0.481	1.07e-08
T	Ikzf1	7.28e-13	0.876284	0.54	0.284	1.28e-08
T	Arhgap45	9.17e-13	0.969229	0.615	0.308	1.61e-08
T	Arhgef1	1.19e-12	0.801451	0.642	0.452	2.08e-08
T	Npc2	1.21e-12	1.27286	0.603	0.41	2.12e-08
T	Tmsb4x	1.31e-12	0.679198	0.922	0.935	2.3e-08
T	Smc4	2.47e-12	1.40012	0.564	0.349	4.34e-08
T	Ifi206	3.27e-12	0.805011	0.56	0.301	5.74e-08
T	Rpl30	2.3e-11	0.409244	0.787	0.765	4.03e-07
T	Ssh2	2.73e-11	1.03735	0.544	0.336	4.79e-07
T	Ptpn22	5.97e-11	1.25887	0.531	0.253	1.05e-06
T	Rps27a	6.06e-11	0.418175	0.85	0.842	1.06e-06
T	Eef1b2	7.45e-11	0.552839	0.786	0.758	1.31e-06
T	Pabpc1	8.09e-11	0.486873	0.902	0.928	1.42e-06
T	H2-D1	1.48e-10	0.415116	0.975	0.978	2.59e-06
T	Rps23	2.13e-10	0.588541	0.854	0.841	3.73e-06
T	Rps15a	2.29e-10	0.567381	0.856	0.811	4.02e-06
T	Ifi203	2.97e-10	0.709636	0.8	0.527	5.21e-06
T	Rpl5	4.68e-10	0.546435	0.871	0.84	8.2e-06
T	Rplp0	1.91e-09	0.539101	0.875	0.906	3.36e-05
T	Rpl23a	4.23e-09	0.486142	0.837	0.828	7.41e-05
T	Rps13	5.49e-09	0.440175	0.894	0.9	9.62e-05
T	Rps16	9.8e-09	0.54542	0.878	0.899	0.000171703
T	Rps6	1.14e-08	0.494691	0.847	0.829	0.000200087
T	Ncl	1.3e-08	0.251757	0.774	0.711	0.000227096
T	Ifi208	1.68e-08	0.850806	0.504	0.27	0.000294482
T	Stk4	1.7e-08	0.730117	0.529	0.443	0.000298842
T	Rpl23	1.95e-08	0.391934	0.894	0.907	0.000340984
T	Rps14	2e-08	0.51097	0.855	0.866	0.000351172
T	Zfp36l2	2.45e-08	0.710651	0.661	0.536	0.000428809
T	Rps29	4.67e-08	0.404751	0.875	0.916	0.000819165
T	Rpl12	4.78e-08	0.512787	0.792	0.734	0.000837996
T	Sp100	5.25e-08	0.487045	0.814	0.782	0.000920335
T	Dtx3l	8.79e-08	0.881534	0.673	0.611	0.00154001
T	Tapbp	1.38e-07	0.78214	0.778	0.724	0.00241544
T	Irf1	1.49e-07	0.686354	0.626	0.586	0.00260949
T	Ywhaz	1.71e-07	0.31979	0.747	0.753	0.00300561
T	Rpl27a	2.01e-07	0.334621	0.877	0.868	0.00351445
T	Sf3b1	2.04e-07	0.406827	0.718	0.712	0.00358384
T	Tpr	2.52e-07	0.677607	0.64	0.582	0.00442049
T	Rnf213	6.6e-07	0.845056	0.752	0.732	0.011572
T	Myh9	7.48e-07	0.765862	0.675	0.627	0.0131115
T	Kmt2a	8.62e-07	0.815404	0.607	0.465	0.0151116
T	Ifit3	9.32e-07	0.811237	0.576	0.421	0.0163294
T	Rpl17	1.03e-06	0.335437	0.873	0.893	0.0180662
T	Thrap3	1.03e-06	0.464235	0.553	0.542	0.0180966
T	Rpl39	1.08e-06	0.405981	0.834	0.841	0.0189799
T	Rps24	1.31e-06	0.381593	0.882	0.901	0.0230439
T	Rps11	1.55e-06	0.463277	0.845	0.848	0.027116
T	Daxx	2.03e-06	1.04039	0.511	0.419	0.0356128
T	Rps28	2.15e-06	0.440209	0.823	0.851	0.0376455
T	Rps3	2.6e-06	0.417056	0.833	0.84	0.0456068
T	Arid1a	2.82e-06	0.442855	0.575	0.562	0.0494638
T	Mycbp2	2.85e-06	0.600642	0.581	0.409	0.0498691
T	Rps18	3.34e-06	0.362869	0.629	0.609	0.0585413
T	Rbm39	3.74e-06	0.390483	0.762	0.782	0.0655069
T	Msn	4.13e-06	0.374263	0.663	0.46	0.0724049
T	Nsd3	4.24e-06	0.809537	0.607	0.505	0.0742569
T	Smchd1	4.53e-06	0.705369	0.59	0.483	0.0793697
T	Ddx5	4.89e-06	0.3915	0.896	0.897	0.085711
T	Rpl31	5.01e-06	0.385221	0.822	0.856	0.0878974
T	Rps10	5.15e-06	0.507224	0.764	0.753	0.0902896
T	Stat3	5.82e-06	0.89598	0.581	0.541	0.102085
T	Cd164	6.01e-06	0.568338	0.554	0.525	0.105377
T	Prkar1a	6.46e-06	0.742945	0.558	0.497	0.113314
T	Rpl34	6.86e-06	0.277584	0.83	0.845	0.120281
T	Rpl3	7.95e-06	0.330494	0.701	0.672	0.139375
T	Rpl27	9.33e-06	0.327546	0.547	0.545	0.163478
T	Hspa8	1.04e-05	0.444225	0.805	0.838	0.182695
T	Rack1	1.1e-05	0.284546	0.747	0.745	0.192977
T	Rpl37	1.13e-05	0.298722	0.836	0.847	0.198052
T	Pcbp2	1.19e-05	0.411644	0.735	0.739	0.20788
T	Rps4x	1.39e-05	0.374704	0.848	0.837	0.243108
T	Rpl19	1.47e-05	0.376992	0.733	0.759	0.25717
T	Arhgdib	1.73e-05	0.293963	0.552	0.389	0.303684
T	Hnrnpa0	2.18e-05	0.348712	0.541	0.556	0.381877
T	Hsp90ab1	2.19e-05	0.265345	0.892	0.9	0.383986
T	Ifi213	2.3e-05	0.389955	0.628	0.435	0.403255
T	Itm2b	2.48e-05	0.560618	0.757	0.743	0.435173
T	Rps9	2.75e-05	0.298281	0.87	0.886	0.481611
T	Rpl36a	2.92e-05	0.307262	0.614	0.604	0.512594
T	Cdkn1b	3.22e-05	0.84041	0.587	0.452	0.565177
T	Rpsa	4.26e-05	0.326467	0.762	0.766	0.74588
T	Sp110	4.72e-05	0.279884	0.578	0.477	0.827778
T	Rps3a1	5.14e-05	0.363111	0.861	0.866	0.901356
T	Serbp1	6.38e-05	0.250996	0.715	0.721	1
T	Rpl9	6.73e-05	0.349734	0.773	0.759	1
T	Rps7	7.26e-05	0.455585	0.757	0.729	1
T	Apobec3	7.83e-05	0.312601	0.679	0.592	1
T	Pim1	0.000105789	0.535368	0.583	0.485	1
T	Btg1	0.000173859	0.459318	0.81	0.736	1
T	Epsti1	0.000178952	0.947945	0.55	0.476	1
T	Rps27	0.00020499	0.351495	0.728	0.717	1
T	Rps21	0.000232066	0.401267	0.788	0.758	1
T	Jak1	0.000259389	0.665002	0.71	0.661	1
T	Bst2	0.000311137	0.802216	0.521	0.465	1
T	Psmb8	0.000313071	0.485284	0.627	0.635	1
T	Luc7l2	0.000321174	0.456752	0.601	0.617	1
T	Rpl13	0.000331067	0.257392	0.875	0.876	1
T	Npm1	0.000361181	0.307299	0.741	0.699	1
T	Rpl32	0.000400063	0.29882	0.779	0.798	1
T	Rpl37a	0.000423182	0.312959	0.798	0.811	1
T	Psme1	0.000438014	0.434033	0.717	0.751	1
T	Rps20	0.000465554	0.329205	0.864	0.912	1
T	Eif4ebp2	0.000571582	0.434438	0.517	0.522	1
T	Rpl38	0.000571661	0.332319	0.778	0.811	1
T	Ifi27l2a	0.000576285	0.795809	0.591	0.498	1
T	Elf1	0.000578316	0.299133	0.603	0.64	1
T	Rps5	0.000670656	0.260131	0.895	0.937	1
T	Trim30a	0.000683355	0.501202	0.718	0.722	1
T	Eif3e	0.000711554	0.319524	0.503	0.497	1
T	Birc6	0.00114159	0.529029	0.507	0.493	1
T	Chd4	0.0011519	0.52506	0.576	0.567	1
T	H2afy	0.00145153	0.611654	0.616	0.578	1
T	Rpl35a	0.00145836	0.303871	0.828	0.856	1
T	Rpl15	0.00153612	0.32253	0.771	0.791	1
T	Rps17	0.00179896	0.288445	0.71	0.733	1
T	Akap13	0.00212632	0.546394	0.599	0.568	1
T	Tln1	0.00241677	0.690851	0.552	0.482	1
T	Rpl18	0.00268753	0.427591	0.734	0.753	1
T	Arl6ip1	0.00380614	0.307019	0.734	0.752	1
T	Pak2	0.00612561	0.503936	0.566	0.579	1
T	Xaf1	0.00756547	0.513549	0.55	0.549	1
T	Clk1	0.00845345	0.440527	0.606	0.62	1
T	Cox7a2l	0.00941439	0.427196	0.534	0.55	1
Neu	Hdc	3.61e-112	5.32864	0.989	0.015	6.33e-108
Neu	Acod1	2.34e-111	6.09418	0.985	0.018	4.1e-107
Neu	Il1b	2.19e-109	6.88452	0.983	0.03	3.84e-105
Neu	Ccrl2	4.72e-109	6.06614	0.979	0.058	8.27e-105
Neu	Cxcl2	2.47e-107	7.41658	0.974	0.029	4.33e-103
Neu	Hcar2	4.02e-106	5.01365	0.966	0.006	7.04e-102
Neu	Il1r2	1.24e-103	4.91507	0.955	0.016	2.17e-99
Neu	Il1rn	1.84e-103	6.02499	0.972	0.036	3.23e-99
Neu	Marcksl1	1.87e-102	5.14012	0.981	0.224	3.27e-98
Neu	Fcer1g	6.02e-102	3.90922	0.976	0.065	1.06e-97
Neu	Lilr4b	7.54e-102	4.13433	0.96	0.038	1.32e-97
Neu	Tnfaip2	2.12e-101	5.01174	0.93	0.022	3.72e-97
Neu	Nlrp3	1.97e-100	5.2639	0.91	0.013	3.46e-96
Neu	Dusp1	3.7e-100	4.75656	0.976	0.241	6.48e-96
Neu	Srgn	4.25e-100	4.33268	0.998	0.487	7.46e-96
Neu	Pim1	5.35e-100	4.54241	0.998	0.487	9.38e-96
Neu	G0s2	6.41e-99	4.67592	0.893	0.007	1.12e-94
Neu	Slfn4	7.66e-99	4.89257	0.991	0.346	1.34e-94
Neu	Nfkbia	5.61e-98	4.60096	1	0.549	9.83e-94
Neu	Cebpb	4.44e-97	4.15879	0.972	0.201	7.78e-93
Neu	Clec4e	7.04e-97	5.06072	0.921	0.013	1.23e-92
Neu	Ptafr	1.19e-96	4.31341	0.93	0.023	2.09e-92
Neu	Mxd1	3.31e-96	3.8404	0.991	0.345	5.8e-92
Neu	Ifi204	3.49e-96	4.41484	0.913	0.047	6.12e-92
Neu	Csrnp1	6.28e-96	3.49169	0.97	0.257	1.1e-91
Neu	C5ar1	7.14e-96	3.71553	0.872	0.007	1.25e-91
Neu	Ifitm3	2.78e-93	3.74521	0.979	0.27	4.88e-89
Neu	Clec4d	1.26e-92	3.83332	0.878	0.004	2.21e-88
Neu	Zfp36	1.98e-92	3.51805	1	0.747	3.48e-88
Neu	Fpr2	1.93e-91	3.95983	0.842	0.013	3.39e-87
Neu	Ptgs2	6.03e-91	5.3248	0.881	0.013	1.06e-86
Neu	Trem1	6.47e-91	3.83428	0.859	0.005	1.13e-86
Neu	Ets2	1.71e-90	3.42341	0.944	0.269	2.99e-86
Neu	Ifitm2	3e-90	3.70152	0.944	0.156	5.27e-86
Neu	Rnf149	5.12e-90	3.4207	0.942	0.238	8.97e-86
Neu	Msrb1	5.59e-90	3.59381	0.915	0.172	9.8e-86
Neu	Ifi207	3.89e-89	4.40494	0.853	0.029	6.82e-85
Neu	Nfkbiz	1.25e-88	4.0054	0.96	0.302	2.2e-84
Neu	Fth1	1.56e-88	4.0305	0.994	0.857	2.73e-84
Neu	Isg15	1.86e-88	3.21162	0.987	0.513	3.25e-84
Neu	Gadd45b	2.47e-88	3.85294	0.921	0.124	4.33e-84
Neu	Ccr1	4.73e-88	3.5178	0.853	0.016	8.29e-84
Neu	Marcks	8.61e-88	3.45372	0.949	0.262	1.51e-83
Neu	Siglece	1.99e-87	3.71091	0.842	0.015	3.48e-83
Neu	Samsn1	2.56e-87	3.48912	0.902	0.14	4.49e-83
Neu	Ccl3	5.81e-87	6.31711	0.849	0.027	1.02e-82
Neu	Isg20	9.91e-87	3.7429	0.915	0.235	1.74e-82
Neu	Csf3r	1.77e-86	3.46786	0.827	0.009	3.09e-82
Neu	Plek	1.83e-86	3.51513	0.945	0.197	3.2e-82
Neu	Rsad2	2.77e-86	5.37582	0.942	0.267	4.86e-82
Neu	Gbp2	5.45e-86	4.19038	0.938	0.18	9.55e-82
Neu	Cd300lf	1.1e-85	3.49761	0.906	0.062	1.92e-81
Neu	Cd274	6.34e-85	3.76039	0.927	0.219	1.11e-80
Neu	Prdx5	1.93e-84	2.86818	0.949	0.458	3.38e-80
Neu	Slfn2	2.01e-84	2.72785	0.942	0.446	3.53e-80
Neu	Tnfaip3	5.49e-83	3.87844	0.921	0.189	9.62e-79
Neu	Cd14	7.92e-83	4.50609	0.814	0.041	1.39e-78
Neu	Slc15a3	1.02e-82	3.29355	0.851	0.048	1.79e-78
Neu	Tyrobp	1.1e-82	3.20692	0.883	0.058	1.93e-78
Neu	Smox	3.61e-82	3.69851	0.863	0.145	6.32e-78
Neu	Fcgr4	5.69e-80	3.24434	0.782	0.013	9.98e-76
Neu	Lmnb1	9.71e-80	3.08982	0.868	0.148	1.7e-75
Neu	Ifit3	1.08e-78	3.36587	0.959	0.428	1.9e-74
Neu	Ifitm1	3.46e-76	3.30053	0.75	0.013	6.06e-72
Neu	S100a9	2.68e-75	5.1586	0.776	0.004	4.7e-71
Neu	Junb	1.19e-74	2.5827	0.987	0.62	2.09e-70
Neu	Lcn2	2.9e-74	5.83315	0.776	0.035	5.09e-70
Neu	Oasl2	3.37e-74	2.23027	0.974	0.634	5.9e-70
Neu	Ier3	4.54e-74	3.54076	0.78	0.052	7.95e-70
Neu	Ifit3b	2.7e-73	3.59174	0.864	0.154	4.73e-69
Neu	Il1f9	6.84e-73	4.11662	0.731	0.002	1.2e-68
Neu	Rab20	6.94e-73	3.07118	0.825	0.109	1.22e-68
Neu	Nfe2l2	4.43e-72	2.75521	0.896	0.358	7.76e-68
Neu	Cxcr2	5.37e-72	3.91736	0.746	0.004	9.41e-68
Neu	Slfn1	5.47e-72	2.69649	0.878	0.152	9.58e-68
Neu	Fcgr3	1.63e-71	2.93356	0.718	0.016	2.86e-67
Neu	Ifit1	1.37e-70	3.69519	0.902	0.387	2.4e-66
Neu	Gbp5	3.15e-70	3.53811	0.817	0.111	5.53e-66
Neu	Cd33	4.8e-70	3.05458	0.746	0.008	8.42e-66
Neu	Csf2rb	1.03e-69	2.84899	0.757	0.038	1.8e-65
Neu	Themis2	1.05e-69	2.81057	0.861	0.141	1.85e-65
Neu	Igsf6	1.09e-69	2.78699	0.706	0.013	1.92e-65
Neu	Tnfrsf1b	2.93e-69	2.82214	0.772	0.104	5.14e-65
Neu	Trib1	6.12e-69	3.07156	0.853	0.237	1.07e-64
Neu	Csf1	8.13e-69	3.89052	0.734	0.04	1.42e-64
Neu	Mapkapk2	1.24e-68	2.9878	0.864	0.257	2.17e-64
Neu	Ier5	1.9e-68	2.23792	0.962	0.549	3.32e-64
Neu	Nr4a1	1.43e-67	2.83369	0.925	0.298	2.51e-63
Neu	Basp1	1.86e-66	3.87165	0.753	0.04	3.27e-62
Neu	Icam1	5.16e-66	3.28381	0.748	0.095	9.05e-62
Neu	Vasp	1.14e-65	2.13575	0.936	0.624	2e-61
Neu	2810474O19Rik	1.16e-65	3.06527	0.91	0.45	2.03e-61
Neu	B2m	5.32e-65	1.19214	0.998	0.978	9.32e-61
Neu	Ccl4	2.09e-64	5.48106	0.723	0.04	3.67e-60
Neu	Nfkbid	4.27e-64	2.37466	0.872	0.248	7.49e-60
Neu	Sdcbp	1.79e-63	2.03525	0.928	0.504	3.14e-59
Neu	Rtp4	7.89e-62	2.40678	0.906	0.454	1.38e-57
Neu	Ncf1	2.29e-61	2.58569	0.846	0.205	4.01e-57
Neu	Litaf	9.29e-61	2.50356	0.846	0.312	1.63e-56
Neu	Mcl1	1.22e-60	2.30347	0.953	0.643	2.14e-56
Neu	Rhog	1.79e-60	2.26933	0.923	0.514	3.13e-56
Neu	Il1a	2.21e-60	4.36584	0.61	0.007	3.87e-56
Neu	Tgm2	3.75e-60	2.91588	0.78	0.245	6.57e-56
Neu	Grina	4.84e-60	2.31487	0.806	0.278	8.48e-56
Neu	Cxcl10	6.97e-60	4.93734	0.702	0.057	1.22e-55
Neu	Slpi	1.44e-59	3.69983	0.642	0.008	2.52e-55
Neu	Fyb	1.72e-59	2.48246	0.829	0.124	3.02e-55
Neu	Lcp2	2.48e-59	2.39551	0.657	0.052	4.35e-55
Neu	Trim30a	2.82e-59	1.88231	0.976	0.717	4.95e-55
Neu	Tnf	4.77e-59	3.70164	0.689	0.054	8.36e-55
Neu	Fpr1	2.8e-58	3.01181	0.595	0.004	4.91e-54
Neu	Ppp1r15a	3.68e-58	2.3038	0.895	0.396	6.45e-54
Neu	Rab7	4.53e-58	2.31893	0.921	0.525	7.93e-54
Neu	Slfn5	6.89e-58	2.22026	0.934	0.526	1.21e-53
Neu	Ogfrl1	6.68e-56	2.49687	0.718	0.093	1.17e-51
Neu	Trim30b	1.26e-55	2.5109	0.795	0.133	2.2e-51
Neu	Fgr	1.5e-55	2.19996	0.669	0.06	2.63e-51
Neu	Mpeg1	6.04e-54	2.1897	0.648	0.107	1.06e-49
Neu	Tlr2	1.52e-53	2.60112	0.588	0.014	2.66e-49
Neu	Btg2	2.09e-53	2.35724	0.945	0.55	3.67e-49
Neu	Ifit2	2.27e-53	3.15857	0.81	0.268	3.97e-49
Neu	Pilra	2.28e-53	2.31719	0.588	0.01	4e-49
Neu	Ifi47	3.16e-53	2.1601	0.893	0.55	5.54e-49
Neu	Ifitm6	4.34e-53	2.8828	0.605	0.013	7.6e-49
Neu	Chil1	6.55e-53	3.27451	0.554	0.002	1.15e-48
Neu	Kdm6b	1.27e-52	2.33056	0.819	0.348	2.22e-48
Neu	Ifi211	1.4e-52	2.79813	0.623	0.027	2.46e-48
Neu	Tpd52	1.7e-52	1.9067	0.9	0.495	2.97e-48
Neu	Cd53	5.29e-52	1.64924	0.925	0.449	9.27e-48
Neu	Fosl2	6.65e-51	2.44271	0.783	0.279	1.17e-46
Neu	Egr1	1.68e-50	2.54402	0.802	0.278	2.95e-46
Neu	Cd9	1.87e-50	2.4081	0.672	0.116	3.29e-46
Neu	Lrrc25	4.71e-50	2.24268	0.565	0.014	8.26e-46
Neu	Ubc	5.61e-50	1.36955	0.985	0.874	9.82e-46
Neu	S100a8	5.67e-50	3.932	0.601	0.002	9.93e-46
Neu	Hck	2.1e-49	2.13732	0.702	0.1	3.67e-45
Neu	Lipg	2.48e-49	3.22567	0.597	0.034	4.35e-45
Neu	Mefv	2.71e-49	2.26997	0.559	0.01	4.75e-45
Neu	Spi1	3.31e-49	2.28465	0.71	0.12	5.79e-45
Neu	Ninj1	4.6e-49	2.09187	0.525	0.024	8.07e-45
Neu	Sod2	5.17e-49	2.78673	0.729	0.303	9.06e-45
Neu	Trim30d	7.8e-49	1.78826	0.876	0.478	1.37e-44
Neu	Jdp2	2.24e-48	2.37063	0.525	0.021	3.92e-44
Neu	Osm	1.19e-47	3.3496	0.556	0.015	2.08e-43
Neu	Ftl1	2.25e-47	1.81359	0.9	0.611	3.94e-43
Neu	Arg2	4.66e-47	2.18906	0.706	0.178	8.16e-43
Neu	Trim30c	1.87e-46	2.35531	0.574	0.048	3.28e-42
Neu	N4bp1	2.26e-46	2.41387	0.757	0.27	3.96e-42
Neu	Thbs1	3.53e-46	4.38874	0.533	0.018	6.19e-42
Neu	Fgl2	1.19e-45	2.63231	0.669	0.184	2.09e-41
Neu	Snx10	2.54e-45	2.21279	0.665	0.14	4.46e-41
Neu	Entpd1	6.49e-45	2.26085	0.588	0.038	1.14e-40
Neu	H2-D1	1.22e-43	1.0213	0.996	0.977	2.15e-39
Neu	Rabgef1	1.43e-43	2.16722	0.644	0.145	2.51e-39
Neu	Trafd1	1.59e-43	1.90374	0.778	0.373	2.78e-39
Neu	Snx20	2.53e-43	1.86629	0.689	0.271	4.43e-39
Neu	Lilrb4a	9.4e-43	2.08432	0.512	0.015	1.65e-38
Neu	Ccnl1	1.73e-42	1.75044	0.906	0.592	3.03e-38
Neu	Herc6	3.88e-42	1.94696	0.783	0.377	6.81e-38
Neu	Ehd1	6.38e-42	2.11733	0.667	0.209	1.12e-37
Neu	Irf7	8.63e-42	1.66408	0.913	0.661	1.51e-37
Neu	Hp	1.09e-41	2.47787	0.503	0.009	1.91e-37
Neu	Irgm1	1.2e-41	2.02401	0.81	0.477	2.1e-37
Neu	Fos	3.29e-41	2.46678	0.881	0.519	5.76e-37
Neu	H2-Q10	9.84e-41	2.48617	0.573	0.054	1.73e-36
Neu	Mcemp1	1.2e-40	2.20691	0.52	0.012	2.1e-36
Neu	Csf2ra	2.84e-40	1.92152	0.618	0.152	4.98e-36
Neu	1600014C10Rik	3.81e-40	2.20892	0.746	0.232	6.68e-36
Neu	Oasl1	2.1e-39	2.1958	0.782	0.414	3.69e-35
Neu	Socs3	2.81e-39	2.33492	0.719	0.306	4.93e-35
Neu	Cd44	3.82e-39	2.4157	0.642	0.123	6.7e-35
Neu	Sppl2a	6.93e-39	1.98873	0.798	0.472	1.22e-34
Neu	Fxyd5	7.19e-39	2.02724	0.625	0.119	1.26e-34
Neu	Itgam	1.17e-38	2.27578	0.561	0.063	2.05e-34
Neu	Plaur	3.35e-38	2.45008	0.691	0.196	5.88e-34
Neu	Adgre5	1.46e-36	1.75087	0.606	0.153	2.56e-32
Neu	Slfn8	2.61e-36	1.66623	0.787	0.281	4.57e-32
Neu	Pttg1	5.68e-36	1.78873	0.618	0.24	9.96e-32
Neu	Rab8b	6.95e-36	2.00797	0.61	0.164	1.22e-31
Neu	Tgif1	1.1e-35	2.04969	0.704	0.292	1.93e-31
Neu	Irak2	2.89e-35	1.82125	0.599	0.22	5.07e-31
Neu	Lsp1	4.17e-35	1.64381	0.721	0.255	7.3e-31
Neu	Tiparp	8.01e-35	2.27119	0.659	0.239	1.4e-30
Neu	Cmpk2	4.36e-34	2.16833	0.657	0.271	7.64e-30
Neu	Pde4b	4.97e-34	1.87219	0.691	0.193	8.72e-30
Neu	Klf6	9.1e-34	1.43	0.885	0.626	1.59e-29
Neu	Ctsb	1.23e-33	1.587	0.798	0.472	2.16e-29
Neu	Lcp1	1.63e-33	1.33809	0.895	0.518	2.86e-29
Neu	Zc3h12a	3.68e-33	1.88247	0.563	0.178	6.46e-29
Neu	Oas3	5.23e-33	1.67948	0.667	0.321	9.17e-29
Neu	Nadk	6.49e-33	1.80546	0.653	0.291	1.14e-28
Neu	Plk3	6.05e-32	2.09721	0.582	0.173	1.06e-27
Neu	Ifih1	1.15e-31	1.68103	0.687	0.364	2.01e-27
Neu	Birc3	1.45e-31	1.5967	0.659	0.243	2.55e-27
Neu	Dusp16	2.7e-31	1.95721	0.505	0.088	4.74e-27
Neu	Xaf1	4.18e-31	1.61917	0.819	0.545	7.33e-27
Neu	Gla	8.33e-31	1.80963	0.501	0.117	1.46e-26
Neu	Spata13	8.71e-31	2.3114	0.606	0.134	1.53e-26
Neu	Pnrc1	1.36e-30	1.51777	0.802	0.499	2.39e-26
Neu	Nfkbie	3.73e-30	1.82626	0.561	0.135	6.54e-26
Neu	Gcnt2	5.23e-30	2.05651	0.578	0.159	9.16e-26
Neu	Dusp5	7.97e-30	2.17992	0.539	0.18	1.4e-25
Neu	Irf2	8.58e-30	1.28843	0.864	0.663	1.5e-25
Neu	Gbp3	1.08e-29	1.90124	0.548	0.143	1.89e-25
Neu	Casp4	1.4e-29	2.00758	0.62	0.259	2.46e-25
Neu	Cflar	1.8e-29	1.9476	0.676	0.37	3.16e-25
Neu	Parp14	1.87e-29	1.89143	0.812	0.529	3.28e-25
Neu	Zbp1	2.47e-29	1.20195	0.736	0.496	4.33e-25
Neu	Peli1	5.38e-28	1.4741	0.793	0.585	9.42e-24
Neu	Ddx60	1.77e-27	1.77434	0.719	0.383	3.11e-23
Neu	Nampt	2.33e-27	1.5351	0.684	0.424	4.08e-23
Neu	Ptpn1	2.95e-27	1.48887	0.685	0.343	5.16e-23
Neu	Snx18	2.12e-26	1.84988	0.58	0.176	3.72e-22
Neu	Rac2	3.36e-26	1.17572	0.847	0.503	5.9e-22
Neu	Ifrd1	4.1e-26	2.40461	0.623	0.291	7.19e-22
Neu	Rap2c	7.39e-26	1.65494	0.701	0.41	1.3e-21
Neu	Irf1	2.13e-25	2.18678	0.806	0.586	3.74e-21
Neu	Gbp7	2.37e-25	1.39832	0.751	0.384	4.15e-21
Neu	Usp18	2.66e-25	1.66619	0.648	0.336	4.67e-21
Neu	Rnf19b	4.37e-25	1.71677	0.625	0.273	7.66e-21
Neu	Sat1	5.72e-25	1.42969	0.768	0.532	1e-20
Neu	Lamp2	1.35e-24	1.40863	0.65	0.389	2.36e-20
Neu	Ptp4a1	2.73e-24	1.37565	0.697	0.441	4.79e-20
Neu	Txnip	3.25e-24	1.45894	0.733	0.436	5.7e-20
Neu	Picalm	3.28e-24	1.54311	0.765	0.547	5.74e-20
Neu	Skil	4.24e-24	1.45934	0.629	0.37	7.42e-20
Neu	Dusp2	6.59e-24	1.57783	0.744	0.343	1.15e-19
Neu	Gbp9	7.39e-24	1.49598	0.586	0.202	1.29e-19
Neu	Il10rb	1.82e-23	1.5194	0.605	0.33	3.18e-19
Neu	Ddx58	8e-23	1.3633	0.725	0.473	1.4e-18
Neu	Gmfg	3.83e-21	1.11247	0.546	0.214	6.71e-17
Neu	Tapbp	8.95e-21	0.927338	0.879	0.727	1.57e-16
Neu	Efhd2	1.06e-20	1.30642	0.603	0.381	1.85e-16
Neu	Btg1	3.77e-20	0.907713	0.923	0.741	6.6e-16
Neu	Chmp4b	5.19e-20	1.00632	0.75	0.535	9.09e-16
Neu	Gabarap	1.37e-19	0.836731	0.825	0.687	2.41e-15
Neu	Tmbim6	2.81e-19	0.617887	0.938	0.776	4.93e-15
Neu	Ifi208	7.49e-19	1.2065	0.591	0.289	1.31e-14
Neu	Tor1aip1	1.01e-18	1.3332	0.734	0.489	1.77e-14
Neu	Jaml	2e-18	1.72369	0.516	0.151	3.51e-14
Neu	Kpna4	3.72e-18	1.39304	0.584	0.306	6.51e-14
Neu	Pnp	4.42e-18	1.7427	0.625	0.405	7.74e-14
Neu	Lyn	6.72e-18	1.28827	0.714	0.37	1.18e-13
Neu	H3f3b	1.78e-17	0.968398	0.955	0.859	3.13e-13
Neu	Neurl3	2.01e-17	1.15411	0.71	0.534	3.52e-13
Neu	Sp140	7.12e-17	1.07391	0.67	0.334	1.25e-12
Neu	Apbb1ip	2.02e-16	1.11541	0.527	0.224	3.55e-12
Neu	Ist1	2.42e-16	1.25891	0.682	0.472	4.24e-12
Neu	Znfx1	2.56e-16	1.51614	0.51	0.255	4.49e-12
Neu	Vmp1	2.98e-16	1.09203	0.667	0.482	5.23e-12
Neu	Gsr	3.39e-16	1.09875	0.565	0.329	5.93e-12
Neu	Sla	4.16e-16	1.14269	0.561	0.274	7.29e-12
Neu	Sema4d	4.64e-16	1.15375	0.661	0.374	8.13e-12
Neu	Msn	1.1e-15	0.779563	0.78	0.476	1.93e-11
Neu	9930111J21Rik2	1.23e-15	1.1127	0.793	0.461	2.15e-11
Neu	Samhd1	1.25e-15	0.686419	0.885	0.774	2.2e-11
Neu	Sell	1.34e-15	1.17226	0.782	0.446	2.36e-11
Neu	Daxx	1.41e-15	1.33285	0.652	0.425	2.47e-11
Neu	Klf2	1.47e-15	1.07764	0.774	0.388	2.58e-11
Neu	Ptk2b	2.27e-15	0.996843	0.701	0.483	3.98e-11
Neu	Pfkfb3	4.91e-15	1.80009	0.505	0.232	8.61e-11
Neu	S100a11	5.08e-15	1.4761	0.653	0.426	8.91e-11
Neu	Sp100	7.22e-15	0.727326	0.891	0.784	1.27e-10
Neu	Plac8	7.52e-15	0.648097	0.932	0.792	1.32e-10
Neu	Stat2	3.62e-14	1.01609	0.676	0.513	6.34e-10
Neu	App	6.19e-14	1.09591	0.571	0.354	1.08e-09
Neu	Dtx3l	7.16e-14	0.932937	0.772	0.615	1.26e-09
Neu	Ier2	9.95e-14	1.14367	0.542	0.31	1.74e-09
Neu	Rel	1.36e-13	0.530838	0.503	0.273	2.39e-09
Neu	Trim12a	1.51e-13	1.03464	0.573	0.353	2.64e-09
Neu	Cdk2ap2	3.29e-13	1.3776	0.576	0.389	5.77e-09
Neu	Per1	7.21e-13	1.17879	0.529	0.209	1.26e-08
Neu	Ifi27l2a	8.13e-13	0.777397	0.697	0.505	1.42e-08
Neu	Igtp	8.85e-13	0.988756	0.578	0.377	1.55e-08
Neu	Rbms1	1.07e-12	1.09686	0.524	0.247	1.88e-08
Neu	Txn1	1.5e-12	0.462038	0.879	0.595	2.63e-08
Neu	Hspa5	5.59e-12	0.848355	0.911	0.801	9.8e-08
Neu	Nt5c3	1.19e-11	1.52588	0.544	0.317	2.09e-07
Neu	Sqstm1	1.49e-11	1.3823	0.531	0.393	2.6e-07
Neu	Zcchc6	3.37e-11	0.98032	0.642	0.487	5.91e-07
Neu	Ifi209	3.94e-11	1.14857	0.719	0.466	6.91e-07
Neu	Irf9	4.17e-11	0.750363	0.652	0.495	7.31e-07
Neu	Ctss	4.41e-11	0.787616	0.831	0.711	7.72e-07
Neu	Epsti1	5.16e-11	0.830489	0.621	0.481	9.05e-07
Neu	Rnf114	6.04e-11	0.800804	0.527	0.4	1.06e-06
Neu	Nmi	6.45e-10	0.824444	0.533	0.387	1.13e-05
Neu	Cd24a	3.02e-09	1.06329	0.589	0.371	5.3e-05
Neu	Gda	5.52e-09	0.474739	0.657	0.392	9.67e-05
Neu	Samd9l	3.94e-08	0.769289	0.699	0.6	0.000690017
Neu	Nsd3	4.01e-08	0.98305	0.682	0.512	0.000702323
Neu	Parp9	6.71e-08	0.69495	0.576	0.484	0.00117667
Neu	Mapk6	6.75e-08	1.03659	0.518	0.401	0.00118341
Neu	Cd52	1.53e-07	0.447695	0.78	0.51	0.00267532
Neu	Trim12c	1.68e-07	0.835692	0.522	0.328	0.00295291
Neu	H2-K1	1.8e-07	0.280662	0.996	0.987	0.00314823
Neu	Tgoln1	3.11e-07	0.819232	0.525	0.42	0.0054448
Neu	Cd164	5.86e-07	0.997307	0.605	0.527	0.0102787
Neu	Cxcr4	8.2e-07	0.809687	0.623	0.385	0.0143814
Neu	Cd47	9.04e-07	0.694696	0.733	0.664	0.0158385
Neu	Ifit1bl1	9.4e-07	1.3441	0.571	0.408	0.0164812
Neu	2023-03-07	2.44e-06	0.883218	0.531	0.429	0.0428047
Neu	Itm2b	7.18e-06	0.343815	0.778	0.744	0.125786
Neu	Rap1b	7.97e-06	0.631249	0.593	0.515	0.139766
Neu	Ccnd2	1.31e-05	0.422212	0.578	0.465	0.229819
Neu	Tap1	1.38e-05	0.553439	0.586	0.535	0.242465
Neu	Eif1	2.18e-05	0.324623	0.78	0.756	0.381295
Neu	Iqgap1	2.92e-05	0.446647	0.693	0.677	0.511051
Neu	Psmb8	2.99e-05	0.379731	0.621	0.634	0.523494
Neu	Tax1bp1	4.59e-05	0.630276	0.746	0.668	0.804406
Neu	Ly6e	5.95e-05	0.309199	0.972	0.942	1
Neu	Usp25	8.36e-05	0.742669	0.576	0.455	1
Neu	Cap1	8.55e-05	0.567935	0.565	0.539	1
Neu	Actg1	9.3e-05	0.546082	0.936	0.934	1
Neu	Stat3	0.000295818	0.33238	0.569	0.545	1
Neu	Pkm	0.000568458	0.360649	0.578	0.535	1
Neu	Actr2	0.000876619	0.449407	0.648	0.614	1
Neu	Ptprc	0.00109784	0.321212	0.831	0.585	1
Neu	Arf4	0.00248946	0.603534	0.582	0.493	1
Neu	Ddx3x	0.00301338	0.630681	0.627	0.583	1
Neu	Casp8	0.00307571	0.506359	0.527	0.494	1
Neu	Ezr	0.00730688	0.291508	0.748	0.722	1
Mac	Fcer1g	1.18e-66	3.54012	0.776	0.056	2.07e-62
Mac	Ms4a6c	2.5e-64	3.72471	0.679	0.014	4.38e-60
Mac	Tyrobp	3.88e-62	2.86823	0.745	0.049	6.8e-58
Mac	Lyz2	2.64e-60	5.38288	0.626	0.023	4.62e-56
Mac	Fyb	1.8e-59	2.4647	0.768	0.114	3.15e-55
Mac	Spi1	3.12e-59	2.63787	0.715	0.109	5.47e-55
Mac	Il1rn	4.39e-55	2.6795	0.601	0.033	7.7e-51
Mac	Ifitm3	8.41e-55	2.9598	0.792	0.264	1.47e-50
Mac	Csf2rb	2.68e-52	2.50583	0.614	0.031	4.7e-48
Mac	Hck	1.95e-50	2.10285	0.655	0.092	3.41e-46
Mac	Tmsb4x	1.25e-48	1.88623	0.973	0.932	2.19e-44
Mac	Cd68	3.39e-48	2.29838	0.546	0.019	5.94e-44
Mac	Csf2ra	1.07e-47	2.51578	0.678	0.142	1.87e-43
Mac	Psap	1.29e-47	2.85497	0.822	0.607	2.26e-43
Mac	Csf1r	2.86e-47	2.62985	0.5	0.009	5.01e-43
Mac	Aif1	3.33e-47	2.63316	0.517	0.005	5.84e-43
Mac	Grn	9.62e-47	2.4396	0.703	0.3	1.69e-42
Mac	Fgr	1.97e-46	2.14927	0.586	0.053	3.44e-42
Mac	Pirb	2.95e-44	2.11037	0.521	0.02	5.17e-40
Mac	Ifi207	1.15e-42	1.84594	0.519	0.026	2.01e-38
Mac	Ifi204	1.98e-42	2.16041	0.524	0.045	3.47e-38
Mac	Pla2g7	6.64e-42	2.89955	0.506	0.012	1.16e-37
Mac	Actb	4.45e-41	1.01569	0.995	0.996	7.81e-37
Mac	B2m	2.89e-40	0.94668	0.977	0.978	5.07e-36
Mac	Mpeg1	2.26e-37	2.51877	0.61	0.099	3.96e-33
Mac	Lilr4b	4.13e-37	2.0204	0.507	0.037	7.24e-33
Mac	Ctss	9.36e-37	2.25816	0.805	0.709	1.64e-32
Mac	Ifitm2	9.67e-37	2.38156	0.614	0.153	1.7e-32
Mac	Isg15	1.68e-35	1.97201	0.782	0.512	2.95e-31
Mac	Ftl1	5.72e-35	1.97019	0.805	0.609	1e-30
Mac	Fth1	3.19e-34	2.06252	0.883	0.858	5.59e-30
Mac	Ms4a6b	4.9e-34	1.72441	0.587	0.139	8.59e-30
Mac	Cd300lf	6.87e-34	2.09839	0.513	0.061	1.2e-29
Mac	Il1b	7.07e-34	1.87703	0.505	0.03	1.24e-29
Mac	Npc2	1.16e-33	2.26829	0.722	0.42	2.04e-29
Mac	Cebpb	1.1e-32	2.64601	0.595	0.201	1.93e-28
Mac	Gm2a	4.12e-31	2.01003	0.598	0.168	7.21e-27
Mac	Cst3	8.86e-31	2.94373	0.735	0.431	1.55e-26
Mac	Ctsb	4.41e-30	2.23592	0.738	0.469	7.74e-26
Mac	Sat1	2.01e-29	2.05353	0.764	0.528	3.53e-25
Mac	Ctsz	3.88e-29	1.61469	0.66	0.395	6.8e-25
Mac	Rhog	1.3e-28	1.46068	0.752	0.512	2.27e-24
Mac	Slfn1	4.03e-27	1.43091	0.523	0.151	7.06e-23
Mac	Rnf149	1.24e-26	1.81114	0.613	0.237	2.17e-22
Mac	Prdx5	1.5e-26	2.00711	0.748	0.457	2.63e-22
Mac	Ptpn1	2.06e-26	1.52368	0.65	0.339	3.62e-22
Mac	Fxyd5	8.44e-26	1.4887	0.537	0.113	1.48e-21
Mac	AW112010	3.64e-25	1.72023	0.549	0.265	6.38e-21
Mac	Lcp1	1.86e-24	1.28963	0.824	0.514	3.26e-20
Mac	Cybb	6.58e-24	1.34807	0.766	0.412	1.15e-19
Mac	S100a6	7.58e-24	1.7187	0.523	0.152	1.33e-19
Mac	Sdcbp	7.8e-24	1.48919	0.726	0.503	1.37e-19
Mac	Cyba	8.38e-24	1.53603	0.624	0.284	1.47e-19
Mac	Fgl2	1.61e-23	1.83707	0.516	0.181	2.82e-19
Mac	Pim1	3.29e-23	2.05726	0.714	0.487	5.77e-19
Mac	Gbp2	1.84e-22	1.35781	0.532	0.181	3.23e-18
Mac	Marcksl1	5.42e-22	1.63525	0.52	0.227	9.5e-18
Mac	Cd52	2.04e-21	1.0656	0.784	0.506	3.58e-17
Mac	Cyth4	2.18e-21	1.42878	0.504	0.13	3.82e-17
Mac	Mapkapk2	2.62e-21	1.35578	0.546	0.257	4.59e-17
Mac	Plek	4.64e-20	1.27803	0.563	0.197	8.14e-16
Mac	Cfl1	5.93e-20	0.665601	0.943	0.961	1.04e-15
Mac	Hcls1	6.2e-20	1.29474	0.613	0.237	1.09e-15
Mac	Ptms	1.69e-19	1.5076	0.533	0.309	2.97e-15
Mac	H2-D1	1.99e-19	0.554321	0.952	0.978	3.48e-15
Mac	Ncf1	2.77e-19	1.57579	0.572	0.204	4.86e-15
Mac	Marcks	6.19e-19	1.59752	0.57	0.262	1.08e-14
Mac	Ms4a4c	1.29e-18	1.59075	0.602	0.328	2.26e-14
Mac	Phf11b	3.99e-18	1.13055	0.573	0.289	7e-14
Mac	Nfkbia	4.06e-18	1.47389	0.684	0.552	7.12e-14
Mac	Pip4k2a	5.28e-18	1.21605	0.512	0.172	9.25e-14
Mac	Gpx1	6.26e-18	1.29617	0.656	0.458	1.1e-13
Mac	Ctsc	7.66e-18	1.61992	0.595	0.353	1.34e-13
Mac	Arpc1b	7.06e-17	1.02575	0.796	0.688	1.24e-12
Mac	Rsad2	1.36e-16	1.4706	0.502	0.27	2.38e-12
Mac	Dusp1	1.43e-16	1.64538	0.534	0.243	2.51e-12
Mac	Tln1	1.98e-16	1.04762	0.657	0.484	3.47e-12
Mac	Atox1	2.34e-16	1.4778	0.521	0.25	4.09e-12
Mac	Cstb	3.17e-16	1.49013	0.519	0.29	5.55e-12
Mac	Oasl2	4.4e-16	0.820176	0.784	0.634	7.71e-12
Mac	Srgn	6.22e-16	1.21872	0.775	0.485	1.09e-11
Mac	Trafd1	1.08e-15	1.00348	0.548	0.373	1.89e-11
Mac	Slfn4	2.48e-15	1.81794	0.535	0.35	4.35e-11
Mac	Atp6v1b2	2.79e-15	1.2218	0.519	0.333	4.9e-11
Mac	Actr3	3.21e-15	0.80187	0.872	0.872	5.63e-11
Mac	Cd274	3.74e-15	1.06759	0.529	0.22	6.56e-11
Mac	Rbms1	4.56e-15	1.03082	0.542	0.242	8e-11
Mac	Ucp2	4.82e-15	0.914897	0.845	0.838	8.45e-11
Mac	Lamp1	6.65e-15	1.40684	0.63	0.451	1.17e-10
Mac	Arpc2	5.73e-14	0.650313	0.822	0.816	1e-09
Mac	Rgs2	7.53e-14	1.5076	0.584	0.26	1.32e-09
Mac	Pnp	1.07e-13	1.40656	0.584	0.402	1.88e-09
Mac	Ly6e	1.12e-13	0.605584	0.879	0.944	1.97e-09
Mac	Laptm5	1.57e-13	0.918052	0.83	0.547	2.76e-09
Mac	H3f3b	1.9e-13	0.899812	0.869	0.86	3.33e-09
Mac	Tapbp	2.77e-13	0.678651	0.774	0.728	4.85e-09
Mac	Itm2b	4.84e-13	0.992388	0.794	0.743	8.48e-09
Mac	Sh3bgrl3	1.32e-12	0.893942	0.764	0.664	2.32e-08
Mac	Efhd2	1.4e-12	1.16522	0.576	0.378	2.45e-08
Mac	Irf7	2.07e-12	1.24613	0.749	0.663	3.63e-08
Mac	Gnai2	2.78e-12	0.835461	0.76	0.711	4.87e-08
Mac	Bst2	2.97e-12	1.21945	0.655	0.465	5.2e-08
Mac	Cdk2ap2	4.86e-12	1.10297	0.541	0.387	8.51e-08
Mac	Samhd1	5.39e-12	0.82536	0.857	0.773	9.46e-08
Mac	Ifi27l2a	9.26e-12	1.17382	0.687	0.502	1.62e-07
Mac	Prkcd	1.74e-11	1.408	0.566	0.348	3.05e-07
Mac	Lgals3	3.56e-11	0.939666	0.552	0.328	6.25e-07
Mac	S100a11	8.34e-11	1.26606	0.604	0.424	1.46e-06
Mac	Psmb8	8.85e-11	0.775987	0.714	0.631	1.55e-06
Mac	Syngr2	1.38e-10	1.24709	0.536	0.383	2.42e-06
Mac	Lamp2	1.43e-10	1.07502	0.542	0.388	2.51e-06
Mac	Ifih1	1.64e-10	1.15983	0.529	0.364	2.87e-06
Mac	Fam49b	2.38e-10	0.980385	0.64	0.448	4.17e-06
Mac	Stx7	2.61e-10	0.987173	0.531	0.354	4.58e-06
Mac	Lyn	2.81e-10	0.742568	0.578	0.369	4.93e-06
Mac	Unc93b1	2.96e-10	0.95372	0.663	0.439	5.19e-06
Mac	Capza2	3.08e-10	0.980132	0.599	0.478	5.4e-06
Mac	H2-K1	5.42e-10	0.484154	0.97	0.988	9.51e-06
Mac	Irf2bp2	6.19e-10	1.02778	0.507	0.325	1.08e-05
Mac	M6pr	8.6e-10	0.957165	0.552	0.391	1.51e-05
Mac	Coro1b	9.63e-10	0.895328	0.588	0.431	1.69e-05
Mac	Tspan13	1.19e-09	1.20528	0.516	0.343	2.08e-05
Mac	Coro1a	1.64e-09	0.63735	0.792	0.546	2.87e-05
Mac	Epsti1	1.64e-09	1.10407	0.622	0.478	2.87e-05
Mac	Gsr	3.05e-09	1.02237	0.517	0.327	5.35e-05
Mac	Vasp	4.2e-09	0.871252	0.696	0.626	7.36e-05
Mac	H2-Q7	4.85e-09	0.606639	0.763	0.638	8.51e-05
Mac	Zfp36	9.46e-09	1.16978	0.749	0.751	0.000165763
Mac	Tagln2	9.65e-09	1.20238	0.589	0.451	0.000169223
Mac	Actg1	1.16e-08	0.637596	0.935	0.934	0.000203827
Mac	Sema4d	1.47e-08	0.691088	0.592	0.371	0.000257322
Mac	Junb	3.59e-08	1.35573	0.687	0.624	0.000628702
Mac	Mcl1	3.68e-08	0.845119	0.706	0.646	0.000644739
Mac	Atp6v1f	4.17e-08	0.749651	0.508	0.399	0.000731098
Mac	Chmp4b	7.23e-08	0.740721	0.644	0.535	0.00126779
Mac	Fos	9.63e-08	1.24031	0.561	0.524	0.00168738
Mac	Ptpn6	1.06e-07	0.583503	0.595	0.376	0.00186455
Mac	Arpc5	1.11e-07	0.754144	0.744	0.685	0.00193992
Mac	Litaf	1.12e-07	0.935882	0.503	0.315	0.00195729
Mac	Stat2	1.42e-07	0.764751	0.61	0.512	0.00248808
Mac	Cotl1	1.99e-07	0.804498	0.562	0.417	0.0034896
Mac	Arhgdia	2.09e-07	0.48199	0.679	0.645	0.00365682
Mac	Ostf1	4.27e-07	0.872669	0.5	0.348	0.00747691
Mac	Ier5	4.71e-07	0.783037	0.611	0.554	0.00826257
Mac	Rab7	8e-07	0.705768	0.61	0.529	0.0140306
Mac	Mtpn	8.29e-07	0.748149	0.583	0.485	0.0145234
Mac	H2afz	8.88e-07	0.897102	0.557	0.417	0.0155704
Mac	Arpc4	9.91e-07	0.769256	0.544	0.444	0.0173779
Mac	Gabarap	1.25e-06	0.659752	0.744	0.687	0.0218927
Mac	Gbp7	1.3e-06	0.514913	0.531	0.386	0.0227891
Mac	Zbp1	1.69e-06	0.742554	0.586	0.497	0.0296344
Mac	Slfn5	3.85e-06	0.637317	0.655	0.528	0.0674421
Mac	Tpm3	4.04e-06	0.51995	0.7	0.67	0.0708787
Mac	Ubc	4.15e-06	0.313559	0.861	0.876	0.0727984
Mac	Pfn1	4.76e-06	0.691019	0.849	0.809	0.0833859
Mac	Ifit3	6.31e-06	0.616217	0.505	0.434	0.110666
Mac	Plac8	8.56e-06	0.944522	0.791	0.795	0.150121
Mac	Ly86	9.01e-06	0.653474	0.628	0.373	0.158008
Mac	Btg2	9.12e-06	1.12008	0.593	0.555	0.15989
Mac	Rap1b	9.48e-06	0.621163	0.599	0.513	0.166103
Mac	Sub1	9.49e-06	0.753142	0.588	0.467	0.166293
Mac	Slfn2	1.05e-05	0.808193	0.599	0.449	0.183908
Mac	Myl6	1.34e-05	0.541199	0.765	0.647	0.234449
Mac	Tor1aip1	1.4e-05	0.50319	0.58	0.49	0.245833
Mac	Cdc42	1.69e-05	0.442349	0.784	0.802	0.296092
Mac	Ywhae	2.06e-05	0.376326	0.663	0.602	0.36129
Mac	Sppl2a	2.47e-05	0.598963	0.517	0.476	0.432983
Mac	Oaz1	2.92e-05	0.338614	0.738	0.727	0.511414
Mac	Sla	4.03e-05	0.698482	0.521	0.27	0.70648
Mac	Ptprc	4.23e-05	0.287802	0.797	0.582	0.741771
Mac	Irf1	4.31e-05	0.686199	0.625	0.589	0.755671
Mac	Actr2	4.48e-05	0.490305	0.614	0.615	0.785285
Mac	H2-T22	4.74e-05	0.456516	0.506	0.428	0.831086
Mac	Psmb9	4.94e-05	0.6179	0.573	0.491	0.865076
Mac	Hspa8	5.11e-05	0.356172	0.795	0.836	0.895608
Mac	H2-Ab1	5.24e-05	1.0549	0.702	0.704	0.918331
Mac	Sh3glb1	6.9e-05	0.671563	0.587	0.52	1
Mac	Klf6	7.13e-05	0.368173	0.651	0.63	1
Mac	Capzb	7.64e-05	0.612975	0.75	0.693	1
Mac	Ptk2b	8.07e-05	0.593568	0.591	0.483	1
Mac	Ifi209	0.000141041	0.366115	0.614	0.465	1
Mac	Mob1a	0.000162803	0.477933	0.5	0.417	1
Mac	Rtp4	0.000169969	0.657854	0.523	0.459	1
Mac	Xaf1	0.000173497	0.692239	0.602	0.547	1
Mac	H2afy	0.000200802	0.730022	0.657	0.58	1
Mac	Picalm	0.000203725	0.602098	0.603	0.549	1
Mac	Arf4	0.000205329	0.512543	0.564	0.492	1
Mac	H2-Eb1	0.000236183	0.825361	0.653	0.615	1
Mac	Sp140	0.000237118	0.565242	0.542	0.332	1
Mac	H3f3a	0.000242853	0.276157	0.81	0.852	1
Mac	Stat1	0.000305176	0.324828	0.72	0.712	1
Mac	Arpc3	0.000312413	0.683653	0.552	0.454	1
Mac	Trim30a	0.000487602	0.283734	0.703	0.722	1
Mac	Pomp	0.00049067	0.73107	0.561	0.449	1
Mac	Trim30d	0.000507384	0.372868	0.522	0.483	1
Mac	H2-Aa	0.000766695	0.690498	0.714	0.643	1
Mac	Psme1	0.000963099	0.376404	0.746	0.748	1
Mac	Lgals3bp	0.000993803	0.751777	0.59	0.496	1
Mac	Ube2l3	0.00109719	0.467499	0.534	0.469	1
Mac	Dek	0.00116823	0.438449	0.588	0.48	1
Mac	Nampt	0.00141161	0.80997	0.527	0.425	1
Mac	Eif4a1	0.00226208	0.408098	0.571	0.517	1
Mac	Taldo1	0.00237024	0.650974	0.568	0.497	1
Mac	Stat3	0.00282557	0.2967	0.541	0.545	1
Mac	Cd74	0.00340874	0.357428	0.798	0.724	1
Mac	Grb2	0.00405006	0.518092	0.612	0.558	1
Mac	Tmsb10	0.00428659	0.377817	0.697	0.746	1
Mac	Serf2	0.00496935	0.372872	0.693	0.649	1
Mac	Il2rg	0.0056705	0.298013	0.593	0.414	1
Mac	Rab5c	0.00620383	0.361328	0.573	0.533	1
Mac	Wnk1	0.00645364	0.525278	0.5	0.427	1
Mac	Selenow	0.00688208	0.396139	0.703	0.729	1
Mac	Hmgb2	0.00862139	0.373635	0.513	0.415	1
Mac	Tap1	0.00872292	0.352637	0.575	0.534	1
Mac	Ccnl1	0.00908198	0.57929	0.614	0.597	1
Stem	Stmn1	1.8e-77	2.28287	0.831	0.078	3.15e-73
Stem	H2afz	1.04e-66	1.92325	0.929	0.382	1.82e-62
Stem	Ptma	2.32e-64	1.51152	0.995	0.866	4.06e-60
Stem	Ybx3	6.8e-63	1.94982	0.884	0.32	1.19e-58
Stem	Pclaf	1.66e-62	2.24298	0.754	0.044	2.91e-58
Stem	Top2a	3e-62	2.78327	0.798	0.085	5.25e-58
Stem	Ppia	3.4e-62	1.38411	0.97	0.686	5.97e-58
Stem	Mki67	4.34e-61	2.23421	0.763	0.057	7.61e-57
Stem	Cdk4	1.72e-60	1.19674	0.782	0.135	3.02e-56
Stem	Clca3b	2.51e-60	3.02518	0.721	0.126	4.4e-56
Stem	Ranbp1	7.93e-60	1.26819	0.828	0.185	1.39e-55
Stem	C1qbp	4.06e-59	1.16538	0.76	0.14	7.12e-55
Stem	Ran	2.65e-58	1.75922	0.942	0.446	4.64e-54
Stem	Cps1	7.34e-58	2.61848	0.728	0.171	1.29e-53
Stem	Tuba1b	1.04e-57	2.00286	0.9	0.282	1.82e-53
Stem	Hspd1	3.88e-57	1.54253	0.91	0.392	6.8e-53
Stem	Hnrnpab	1.36e-55	1.5007	0.934	0.459	2.38e-51
Stem	Cdk1	5.07e-55	1.5335	0.639	0.028	8.89e-51
Stem	Fkbp4	1.15e-54	1.47333	0.838	0.278	2.02e-50
Stem	Cdca7	1.32e-54	1.57067	0.702	0.066	2.31e-50
Stem	Pycard	4.47e-54	1.65885	0.813	0.232	7.84e-50
Stem	Hmgb1	6.71e-54	1.37726	0.922	0.414	1.18e-49
Stem	Eif5a	3.7e-53	1.32714	0.953	0.623	6.48e-49
Stem	Hmgb2	8.3e-53	2.088	0.928	0.378	1.46e-48
Stem	Ube2c	8.68e-53	1.79684	0.626	0.041	1.52e-48
Stem	Uhrf1	1.13e-52	1.31407	0.613	0.024	1.97e-48
Stem	Ccnd1	1.19e-52	2.12165	0.72	0.114	2.09e-48
Stem	U2af1	1.83e-52	1.05398	0.845	0.283	3.21e-48
Stem	Birc5	8.1e-52	1.78502	0.696	0.054	1.42e-47
Stem	Ccna2	1.89e-51	1.63519	0.672	0.033	3.31e-47
Stem	Cks1b	2.48e-51	1.18433	0.65	0.042	4.34e-47
Stem	Cks2	3.82e-51	1.4673	0.757	0.13	6.7e-47
Stem	Ruvbl2	4.43e-51	0.99706	0.757	0.134	7.76e-47
Stem	Lig1	1.02e-50	1.31451	0.721	0.077	1.78e-46
Stem	Hells	1.15e-50	1.1965	0.63	0.041	2.02e-46
Stem	Ybx1	1.44e-50	1.04211	0.97	0.712	2.53e-46
Stem	Rangrf	3.77e-50	1.03745	0.608	0.045	6.61e-46
Stem	Snrpd1	4.02e-50	1.18517	0.779	0.161	7.04e-46
Stem	Hnrnpa2b1	4.65e-50	1.12764	0.99	0.834	8.15e-46
Stem	G3bp1	5.74e-50	1.23599	0.91	0.411	1.01e-45
Stem	Mif	3.66e-49	0.954658	0.782	0.202	6.42e-45
Stem	Lmnb1	5.49e-49	1.03326	0.768	0.112	9.62e-45
Stem	Kcne3	5.93e-49	1.13786	0.584	0.051	1.04e-44
Stem	Slc12a2	5.94e-49	2.51077	0.689	0.087	1.04e-44
Stem	Eif4a1	9.53e-49	1.2839	0.924	0.487	1.67e-44
Stem	Shmt1	1.17e-48	0.851872	0.583	0.03	2.06e-44
Stem	Dut	2.2e-48	1.08176	0.673	0.056	3.85e-44
Stem	Lsm3	2.68e-48	0.953352	0.739	0.167	4.7e-44
Stem	Tfdp1	3.88e-48	0.860394	0.642	0.074	6.8e-44
Stem	Hdgf	1.25e-47	1.55453	0.91	0.429	2.19e-43
Stem	Ezh2	1.6e-47	1.06034	0.748	0.164	2.81e-43
Stem	Nme1	2.33e-47	1.39272	0.857	0.274	4.09e-43
Stem	Mcm5	3.04e-47	1.13495	0.674	0.056	5.34e-43
Stem	Olfm4	3.6e-47	3.63118	0.614	0.076	6.31e-43
Stem	Myb	1.35e-46	1.01502	0.604	0.039	2.37e-42
Stem	Fen1	2.22e-46	0.817634	0.65	0.073	3.9e-42
Stem	Mcm7	2.34e-46	1.04108	0.677	0.072	4.1e-42
Stem	Ncapd2	2.38e-46	0.965885	0.61	0.048	4.17e-42
Stem	Cct8	8.16e-46	0.900431	0.857	0.338	1.43e-41
Stem	Atic	1.07e-45	0.850691	0.7	0.106	1.88e-41
Stem	Cluh	1.19e-45	1.10975	0.719	0.136	2.08e-41
Stem	Banf1	1.44e-45	1.24623	0.875	0.357	2.52e-41
Stem	Prdx1	1.65e-45	1.16003	0.933	0.514	2.89e-41
Stem	Ywhae	1.85e-45	1.2557	0.959	0.576	3.24e-41
Stem	Ndufc2	2.24e-45	0.897696	0.799	0.277	3.92e-41
Stem	Tmpo	2.6e-45	1.2225	0.854	0.213	4.55e-41
Stem	Snrpd3	3.13e-45	1.00582	0.84	0.311	5.48e-41
Stem	Pa2g4	5.12e-45	1.45273	0.913	0.386	8.98e-41
Stem	Ppp1r14b	7.18e-45	1.0705	0.737	0.142	1.26e-40
Stem	Aldh1b1	1.11e-44	1.57508	0.714	0.236	1.95e-40
Stem	Rps2	1.64e-44	0.975006	0.959	0.674	2.87e-40
Stem	Rrm1	1.8e-44	1.00163	0.663	0.052	3.16e-40
Stem	Uck2	2.02e-44	0.867448	0.648	0.082	3.55e-40
Stem	Hmgb3	2.31e-44	0.846859	0.61	0.07	4.04e-40
Stem	Ccnb2	2.53e-44	1.03061	0.561	0.03	4.43e-40
Stem	Snu13	2.57e-44	0.89658	0.828	0.269	4.51e-40
Stem	Shmt2	2.75e-44	1.07312	0.791	0.154	4.83e-40
Stem	Cbx5	8.44e-44	1.13549	0.791	0.151	1.48e-39
Stem	Atp5g1	2.56e-43	1.22912	0.894	0.443	4.49e-39
Stem	Nedd4	2.98e-43	1.26675	0.697	0.123	5.22e-39
Stem	Tmem97	3e-43	1.00351	0.659	0.117	5.25e-39
Stem	Lyar	6.21e-43	0.962887	0.738	0.124	1.09e-38
Stem	Ifitm2	6.72e-43	0.929151	0.663	0.129	1.18e-38
Stem	Cdca8	9.48e-43	1.14941	0.616	0.046	1.66e-38
Stem	Rbbp7	1.1e-42	1.07164	0.831	0.239	1.93e-38
Stem	Tk1	1.28e-42	0.954949	0.585	0.034	2.25e-38
Stem	Slfn9	2e-42	1.13753	0.59	0.067	3.5e-38
Stem	Gar1	2.24e-42	0.678469	0.614	0.078	3.92e-38
Stem	Agpat5	2.33e-42	0.743306	0.598	0.084	4.09e-38
Stem	Spc24	2.96e-42	0.945888	0.592	0.028	5.18e-38
Stem	H2afx	3.59e-42	1.21674	0.681	0.101	6.29e-38
Stem	Tomm40	3.6e-42	0.889416	0.719	0.162	6.32e-38
Stem	Ptges3	7.5e-42	1.02376	0.862	0.353	1.31e-37
Stem	Prmt1	8.62e-42	0.849655	0.765	0.167	1.51e-37
Stem	Pbk	8.63e-42	0.994912	0.534	0.018	1.51e-37
Stem	Cldn2	9.19e-42	1.51617	0.679	0.165	1.61e-37
Stem	Ccdc34	9.54e-42	1.06976	0.656	0.064	1.67e-37
Stem	Nasp	1.3e-41	0.915141	0.717	0.13	2.28e-37
Stem	Mcm6	1.57e-41	1.15055	0.66	0.069	2.76e-37
Stem	Prmt5	1.81e-41	0.584452	0.646	0.11	3.18e-37
Stem	Hacd1	2.72e-41	0.924016	0.599	0.091	4.77e-37
Stem	Plp2	2.8e-41	0.707526	0.611	0.086	4.9e-37
Stem	Rangap1	2.87e-41	0.897284	0.76	0.169	5.03e-37
Stem	Eif2s1	3.7e-41	0.710748	0.745	0.207	6.48e-37
Stem	Smc2	4.5e-41	1.12444	0.667	0.076	7.88e-37
Stem	Nfix	5.2e-41	0.890431	0.578	0.09	9.11e-37
Stem	Lgals2	5.23e-41	1.60059	0.801	0.389	9.17e-37
Stem	Hspa9	5.26e-41	1.08147	0.806	0.25	9.22e-37
Stem	Fbl	5.68e-41	0.965542	0.839	0.258	9.96e-37
Stem	Tpx2	6.27e-41	1.23733	0.55	0.025	1.1e-36
Stem	Mrps35	9.86e-41	0.589685	0.629	0.146	1.73e-36
Stem	Dpy30	1.25e-40	0.734693	0.658	0.131	2.19e-36
Stem	Tfrc	1.27e-40	1.13375	0.715	0.161	2.22e-36
Stem	Bzw1	1.55e-40	0.873036	0.931	0.583	2.72e-36
Stem	Txn1	1.72e-40	1.09715	0.967	0.571	3.01e-36
Stem	Ndufab1	1.91e-40	0.895202	0.796	0.294	3.35e-36
Stem	Npm1	2.01e-40	1.1482	0.969	0.682	3.52e-36
Stem	Ppp1r1b	2.28e-40	1.68214	0.749	0.274	3.99e-36
Stem	Mthfd1	2.33e-40	0.762272	0.622	0.075	4.08e-36
Stem	Ncl	3.53e-40	1.16957	0.977	0.698	6.2e-36
Stem	Nop58	4.18e-40	1.0862	0.834	0.254	7.33e-36
Stem	Tyms	4.6e-40	0.768008	0.561	0.031	8.07e-36
Stem	Kcnq1	4.85e-40	0.941811	0.567	0.063	8.51e-36
Stem	Atp5g3	5.2e-40	1.11179	0.961	0.619	9.12e-36
Stem	Ndufaf4	1.03e-39	0.708183	0.649	0.136	1.8e-35
Stem	Actl6a	1.1e-39	0.612358	0.717	0.173	1.94e-35
Stem	Pold2	1.14e-39	0.560912	0.542	0.058	2e-35
Stem	Snrpe	1.15e-39	0.784363	0.823	0.297	2.01e-35
Stem	Kif15	1.17e-39	0.975607	0.529	0.027	2.05e-35
Stem	Impdh2	1.3e-39	0.757887	0.711	0.126	2.28e-35
Stem	Vdac1	1.34e-39	1.10386	0.85	0.358	2.35e-35
Stem	Csrp2	1.38e-39	0.797053	0.567	0.061	2.41e-35
Stem	Incenp	1.41e-39	0.856257	0.526	0.044	2.47e-35
Stem	Ddx39	1.52e-39	0.709104	0.727	0.184	2.67e-35
Stem	Anp32b	1.66e-39	1.25861	0.929	0.444	2.9e-35
Stem	Nup85	2.17e-39	0.708167	0.644	0.078	3.81e-35
Stem	Tacc3	2.29e-39	0.829699	0.546	0.039	4.01e-35
Stem	Fam98b	2.43e-39	0.719773	0.683	0.129	4.27e-35
Stem	Ipo5	3.11e-39	0.760843	0.683	0.11	5.45e-35
Stem	Nhp2	3.18e-39	0.9762	0.706	0.106	5.57e-35
Stem	Nup62	3.79e-39	0.558824	0.584	0.091	6.64e-35
Stem	Isyna1	4.28e-39	0.56538	0.624	0.116	7.51e-35
Stem	Aqp1	4.98e-39	0.961465	0.532	0.066	8.73e-35
Stem	Farsb	5.15e-39	0.835728	0.763	0.209	9.02e-35
Stem	Nolc1	5.61e-39	0.971872	0.797	0.204	9.84e-35
Stem	Actg1	6.23e-39	0.894466	0.991	0.93	1.09e-34
Stem	Got2	8e-39	0.771997	0.785	0.23	1.4e-34
Stem	Bzw2	9.07e-39	0.997764	0.741	0.144	1.59e-34
Stem	Mcm3	9.25e-39	0.948221	0.586	0.049	1.62e-34
Stem	Ndufa4	1.69e-38	0.894936	0.837	0.333	2.95e-34
Stem	Eprs	1.76e-38	0.801889	0.837	0.3	3.09e-34
Stem	Mrps22	1.78e-38	0.554331	0.537	0.085	3.12e-34
Stem	Rrm2	2.05e-38	1.37726	0.581	0.031	3.6e-34
Stem	Nsun2	2.53e-38	0.782854	0.772	0.217	4.43e-34
Stem	Set	3.48e-38	1.13931	0.952	0.577	6.1e-34
Stem	Ube2s	3.55e-38	1.13776	0.823	0.261	6.23e-34
Stem	Apex1	3.8e-38	0.834378	0.688	0.116	6.67e-34
Stem	Oat	4.1e-38	0.973851	0.794	0.297	7.19e-34
Stem	Kpnb1	4.59e-38	0.960546	0.866	0.331	8.05e-34
Stem	H2afv	4.66e-38	1.01859	0.777	0.233	8.17e-34
Stem	Glrx5	4.77e-38	0.886767	0.723	0.197	8.37e-34
Stem	Psma5	4.92e-38	0.837903	0.765	0.239	8.62e-34
Stem	Emc6	6.17e-38	0.597074	0.691	0.206	1.08e-33
Stem	Mrpl18	7.34e-38	0.860241	0.777	0.25	1.29e-33
Stem	Idh2	8.39e-38	0.702655	0.638	0.136	1.47e-33
Stem	Mpzl2	8.51e-38	0.827622	0.558	0.088	1.49e-33
Stem	Acp1	8.85e-38	0.808592	0.739	0.233	1.55e-33
Stem	Lsm7	9.27e-38	0.803534	0.687	0.117	1.62e-33
Stem	Rsl1d1	1.19e-37	0.912023	0.795	0.208	2.09e-33
Stem	Cox7b	1.28e-37	0.805038	0.863	0.423	2.24e-33
Stem	Dmbt1	1.92e-37	2.14466	0.756	0.338	3.36e-33
Stem	Prim1	2.15e-37	0.711804	0.545	0.036	3.77e-33
Stem	Rpl13a	2.32e-37	0.450114	0.668	0.173	4.06e-33
Stem	Tmem147	2.81e-37	0.804747	0.701	0.188	4.92e-33
Stem	Lsm2	3.1e-37	0.590273	0.56	0.066	5.43e-33
Stem	Gm1123	3.35e-37	1.17553	0.718	0.282	5.88e-33
Stem	Nudt21	3.47e-37	0.542473	0.637	0.122	6.08e-33
Stem	Akap1	4.14e-37	0.640311	0.514	0.076	7.26e-33
Stem	Snrpc	5.98e-37	0.685999	0.756	0.248	1.05e-32
Stem	Usp1	7.13e-37	0.91224	0.799	0.232	1.25e-32
Stem	Pmf1	7.61e-37	0.60905	0.681	0.155	1.33e-32
Stem	Mybbp1a	7.66e-37	0.617594	0.728	0.182	1.34e-32
Stem	Ehf	7.67e-37	1.2887	0.693	0.151	1.35e-32
Stem	Nsd2	7.9e-37	0.686022	0.584	0.08	1.39e-32
Stem	Cct3	1.41e-36	0.910635	0.801	0.229	2.47e-32
Stem	Dkc1	1.81e-36	0.826056	0.731	0.128	3.17e-32
Stem	Ppif	2.07e-36	0.81167	0.696	0.179	3.62e-32
Stem	Cdca3	3.94e-36	0.87957	0.534	0.027	6.9e-32
Stem	Mcm2	4.29e-36	0.810885	0.602	0.063	7.51e-32
Stem	Atp5a1	4.61e-36	0.892516	0.95	0.602	8.08e-32
Stem	Tubb5	5.53e-36	1.32109	0.895	0.36	9.69e-32
Stem	Tubb4b	5.64e-36	1.17081	0.784	0.31	9.89e-32
Stem	Wdr77	8.94e-36	0.694077	0.615	0.083	1.57e-31
Stem	Tagln2	1.11e-35	1.10916	0.879	0.423	1.94e-31
Stem	Snrpb	1.2e-35	0.931199	0.883	0.384	2.1e-31
Stem	Mrps5	1.35e-35	0.631643	0.644	0.151	2.36e-31
Stem	Rpa3	1.39e-35	0.561716	0.553	0.073	2.44e-31
Stem	Tsen34	1.45e-35	0.658157	0.626	0.153	2.54e-31
Stem	Prc1	1.59e-35	1.19333	0.508	0.042	2.8e-31
Stem	Cdx1	1.69e-35	1.08177	0.665	0.195	2.97e-31
Stem	Mrps17	1.91e-35	0.546504	0.658	0.161	3.34e-31
Stem	Cenpe	2.03e-35	1.2716	0.517	0.032	3.56e-31
Stem	Tsfm	2.17e-35	0.58163	0.573	0.093	3.8e-31
Stem	Nucks1	2.2e-35	1.04405	0.878	0.295	3.86e-31
Stem	Dhrs4	2.3e-35	0.596784	0.589	0.155	4.03e-31
Stem	Tomm5	2.59e-35	0.671696	0.575	0.079	4.53e-31
Stem	Timm50	3.04e-35	0.627029	0.619	0.112	5.33e-31
Stem	Txnl1	4.22e-35	0.715658	0.75	0.229	7.4e-31
Stem	Pum3	4.79e-35	0.465356	0.627	0.138	8.4e-31
Stem	Rfc5	4.87e-35	0.628845	0.544	0.06	8.53e-31
Stem	Snrpf	5.1e-35	0.931591	0.823	0.232	8.94e-31
Stem	Lsm5	5.31e-35	0.580619	0.668	0.128	9.31e-31
Stem	Cbx3	6.38e-35	1.05395	0.89	0.36	1.12e-30
Stem	Tcp1	8.81e-35	0.925346	0.878	0.338	1.54e-30
Stem	Thoc7	1.02e-34	0.742569	0.73	0.216	1.78e-30
Stem	Mcm10	1.11e-34	0.76612	0.534	0.031	1.94e-30
Stem	Slc16a1	1.13e-34	0.707437	0.639	0.157	1.97e-30
Stem	Txn2	1.41e-34	0.905091	0.835	0.358	2.47e-30
Stem	Cenpx	1.52e-34	0.499971	0.596	0.138	2.66e-30
Stem	Eif1ax	1.55e-34	0.702094	0.712	0.177	2.72e-30
Stem	Brix1	1.79e-34	0.517696	0.641	0.131	3.13e-30
Stem	Mcm4	2.16e-34	0.837747	0.603	0.084	3.79e-30
Stem	Atp5g2	2.28e-34	0.778511	0.955	0.694	3.99e-30
Stem	Bdh1	2.31e-34	0.748848	0.648	0.186	4.04e-30
Stem	Fundc2	2.66e-34	0.539753	0.692	0.166	4.67e-30
Stem	Kmt5a	3.4e-34	0.921751	0.792	0.27	5.96e-30
Stem	Mpp6	3.51e-34	0.423941	0.507	0.098	6.15e-30
Stem	Ssbp3	3.99e-34	0.761698	0.705	0.151	6.99e-30
Stem	Dtymk	4.2e-34	0.612904	0.594	0.07	7.36e-30
Stem	Metap2	4.3e-34	0.9943	0.852	0.337	7.54e-30
Stem	Prkar2a	4.41e-34	1.11639	0.767	0.295	7.73e-30
Stem	Slc7a1	5.01e-34	0.553794	0.647	0.146	8.79e-30
Stem	Hook1	5.21e-34	1.11025	0.697	0.191	9.13e-30
Stem	Tomm7	5.31e-34	0.874807	0.893	0.464	9.31e-30
Stem	Pigr	5.45e-34	1.3645	0.785	0.4	9.56e-30
Stem	Hmgn2	5.82e-34	0.574108	0.68	0.151	1.02e-29
Stem	Trim28	6.05e-34	0.749433	0.784	0.214	1.06e-29
Stem	Serbp1	6.42e-34	0.926817	0.964	0.701	1.12e-29
Stem	Knop1	6.43e-34	0.606552	0.651	0.122	1.13e-29
Stem	Mrpl50	6.47e-34	0.546712	0.578	0.129	1.13e-29
Stem	Mt1	7.87e-34	0.949734	0.697	0.211	1.38e-29
Stem	Mrpl37	8.13e-34	0.555476	0.632	0.142	1.43e-29
Stem	Usp10	8.61e-34	0.575603	0.624	0.13	1.51e-29
Stem	Rrp15	9.26e-34	0.537906	0.546	0.066	1.62e-29
Stem	Stard7	9.97e-34	0.698965	0.747	0.218	1.75e-29
Stem	Pno1	1.02e-33	0.656066	0.628	0.124	1.78e-29
Stem	Kcnn4	1.11e-33	0.62673	0.537	0.051	1.94e-29
Stem	Tomm70a	1.12e-33	0.640699	0.785	0.27	1.95e-29
Stem	Eif3b	1.13e-33	0.833486	0.794	0.268	1.98e-29
Stem	Ndufa8	1.42e-33	0.725463	0.752	0.271	2.5e-29
Stem	Eif4a3	1.51e-33	0.57124	0.794	0.299	2.64e-29
Stem	Hat1	1.51e-33	0.523697	0.525	0.072	2.65e-29
Stem	Rassf4	1.8e-33	0.671453	0.511	0.058	3.15e-29
Stem	Nfib	2.12e-33	0.782753	0.526	0.075	3.72e-29
Stem	Lrpprc	2.23e-33	0.841344	0.736	0.19	3.91e-29
Stem	Ndufa12	2.32e-33	0.906944	0.808	0.315	4.06e-29
Stem	Pebp1	2.51e-33	0.86022	0.779	0.252	4.4e-29
Stem	Snrnp40	2.53e-33	0.486976	0.603	0.12	4.43e-29
Stem	Psat1	2.95e-33	0.742965	0.534	0.054	5.17e-29
Stem	Nifk	3.01e-33	0.484573	0.551	0.084	5.28e-29
Stem	Ppm1g	3.03e-33	0.918869	0.854	0.328	5.31e-29
Stem	Strap	3.41e-33	0.552938	0.678	0.19	5.97e-29
Stem	Smarcc1	3.47e-33	0.627308	0.67	0.146	6.08e-29
Stem	Naa50	4.26e-33	0.777856	0.765	0.207	7.47e-29
Stem	Hjurp	4.54e-33	0.825148	0.718	0.188	7.95e-29
Stem	Pgam1	4.69e-33	0.930615	0.855	0.358	8.22e-29
Stem	Alyref	4.77e-33	0.812251	0.743	0.168	8.37e-29
Stem	Jpt2	4.85e-33	0.61486	0.61	0.139	8.5e-29
Stem	Rcc1	5.13e-33	0.577721	0.529	0.059	8.98e-29
Stem	Phf5a	5.35e-33	0.685293	0.792	0.284	9.37e-29
Stem	Uqcr10	5.55e-33	0.695395	0.758	0.284	9.73e-29
Stem	Phb	5.6e-33	0.659405	0.636	0.139	9.82e-29
Stem	Mrpl42	5.75e-33	0.64584	0.663	0.154	1.01e-28
Stem	Ndufs2	6.14e-33	0.745536	0.808	0.345	1.08e-28
Stem	Tspan8	6.39e-33	1.18355	0.726	0.286	1.12e-28
Stem	Cmas	8.83e-33	0.883805	0.771	0.294	1.55e-28
Stem	Kif20b	9.48e-33	0.770285	0.516	0.051	1.66e-28
Stem	Npm3	1.02e-32	0.841368	0.762	0.176	1.79e-28
Stem	Nudc	1.14e-32	0.602078	0.683	0.16	2e-28
Stem	Dynll2	1.21e-32	0.832852	0.74	0.256	2.11e-28
Stem	Psmb2	1.27e-32	0.83991	0.833	0.331	2.23e-28
Stem	Cenpv	1.29e-32	0.804622	0.613	0.143	2.27e-28
Stem	Suv39h1	1.36e-32	0.467274	0.505	0.064	2.39e-28
Stem	Psmb7	1.95e-32	0.609801	0.789	0.3	3.41e-28
Stem	Cct4	2.35e-32	0.53814	0.804	0.323	4.11e-28
Stem	Pole3	2.4e-32	0.561455	0.641	0.159	4.2e-28
Stem	Larp7	2.43e-32	0.473854	0.635	0.167	4.26e-28
Stem	Rrs1	2.98e-32	0.448306	0.541	0.082	5.22e-28
Stem	Cdk6	3e-32	0.668873	0.511	0.067	5.26e-28
Stem	Ndufb5	3.4e-32	0.713657	0.778	0.295	5.96e-28
Stem	Ptcd3	3.42e-32	0.497202	0.641	0.144	5.99e-28
Stem	Cct7	3.97e-32	0.558679	0.745	0.244	6.97e-28
Stem	Smn1	4.14e-32	0.602926	0.67	0.144	7.25e-28
Stem	Cfdp1	4.27e-32	0.514825	0.641	0.159	7.49e-28
Stem	Psmd7	4.32e-32	0.819496	0.801	0.285	7.57e-28
Stem	Thoc3	4.94e-32	0.416863	0.511	0.083	8.66e-28
Stem	Phb2	4.99e-32	1.08012	0.859	0.352	8.74e-28
Stem	Akt1	5.16e-32	0.875548	0.764	0.215	9.04e-28
Stem	Polr2j	5.38e-32	0.518922	0.614	0.153	9.43e-28
Stem	Orc6	5.43e-32	0.60354	0.529	0.049	9.52e-28
Stem	Idh3a	5.68e-32	0.727101	0.682	0.186	9.96e-28
Stem	Samm50	5.8e-32	0.4238	0.602	0.18	1.02e-27
Stem	Gfm1	6.07e-32	0.556371	0.588	0.117	1.06e-27
Stem	Prdx3	6.11e-32	0.55424	0.643	0.177	1.07e-27
Stem	Lad1	6.83e-32	0.983249	0.689	0.236	1.2e-27
Stem	Anp32e	7.68e-32	0.835289	0.811	0.228	1.35e-27
Stem	Ociad2	8.08e-32	0.996035	0.668	0.216	1.42e-27
Stem	Mlec	8.78e-32	1.04867	0.863	0.375	1.54e-27
Stem	Gmnn	8.83e-32	0.663274	0.537	0.063	1.55e-27
Stem	Hmgn5	9.08e-32	0.711428	0.682	0.153	1.59e-27
Stem	Cd44	9.42e-32	0.759814	0.619	0.093	1.65e-27
Stem	Grpel1	1.02e-31	0.504938	0.606	0.156	1.78e-27
Stem	Mrpl57	1.04e-31	0.704688	0.684	0.179	1.82e-27
Stem	Fkbp3	1.05e-31	0.337183	0.666	0.183	1.84e-27
Stem	Psmg2	1.33e-31	0.423975	0.53	0.079	2.33e-27
Stem	Nono	1.43e-31	0.71416	0.891	0.463	2.51e-27
Stem	Cenpa	1.51e-31	0.813148	0.576	0.11	2.64e-27
Stem	Oxct1	1.62e-31	0.713563	0.759	0.253	2.83e-27
Stem	Pdap1	1.62e-31	0.899764	0.851	0.37	2.85e-27
Stem	Uqcrq	1.79e-31	0.701056	0.832	0.379	3.14e-27
Stem	Vdac3	1.9e-31	0.506582	0.652	0.202	3.33e-27
Stem	Fh1	2.02e-31	0.47174	0.574	0.132	3.54e-27
Stem	Pes1	2.33e-31	0.366555	0.563	0.117	4.09e-27
Stem	Esrp1	2.5e-31	0.790953	0.58	0.115	4.38e-27
Stem	Pdlim1	2.84e-31	0.94087	0.711	0.261	4.98e-27
Stem	Denr	2.89e-31	0.422186	0.624	0.162	5.06e-27
Stem	Mis18a	3.27e-31	0.529671	0.516	0.064	5.73e-27
Stem	Rab25	4.63e-31	0.811796	0.642	0.194	8.12e-27
Stem	Atad3a	4.88e-31	0.663556	0.624	0.102	8.56e-27
Stem	Mrpl51	5.2e-31	0.668591	0.704	0.223	9.12e-27
Stem	Snrpd2	5.51e-31	0.538724	0.635	0.139	9.66e-27
Stem	Ncbp1	7.3e-31	0.415675	0.65	0.161	1.28e-26
Stem	Echs1	7.68e-31	0.584024	0.64	0.206	1.35e-26
Stem	Hint1	8.38e-31	0.89514	0.857	0.394	1.47e-26
Stem	Smco4	8.49e-31	0.586682	0.539	0.107	1.49e-26
Stem	Rpia	8.9e-31	0.682041	0.698	0.162	1.56e-26
Stem	Rcl1	9.13e-31	0.583412	0.579	0.094	1.6e-26
Stem	Pgk1	9.42e-31	0.815068	0.868	0.401	1.65e-26
Stem	Timm9	1.12e-30	0.479395	0.536	0.081	1.96e-26
Stem	Ola1	1.16e-30	0.643839	0.738	0.23	2.04e-26
Stem	Racgap1	1.17e-30	0.818227	0.523	0.04	2.05e-26
Stem	Eif2s3x	1.24e-30	0.434034	0.674	0.198	2.17e-26
Stem	Eif3i	1.27e-30	0.608866	0.817	0.334	2.22e-26
Stem	Blmh	1.29e-30	0.418063	0.663	0.217	2.26e-26
Stem	Hsp90ab1	1.36e-30	0.761028	0.995	0.892	2.39e-26
Stem	Ivns1abp	1.57e-30	0.957119	0.878	0.372	2.75e-26
Stem	Nans	1.76e-30	0.573547	0.663	0.181	3.09e-26
Stem	Hnrnpd	1.8e-30	0.670177	0.916	0.528	3.15e-26
Stem	1110008F13Rik	1.87e-30	0.625386	0.67	0.197	3.28e-26
Stem	Rfc3	1.95e-30	0.554106	0.585	0.108	3.42e-26
Stem	Psma7	1.96e-30	0.704285	0.818	0.332	3.44e-26
Stem	Tfam	2.14e-30	0.438268	0.72	0.22	3.75e-26
Stem	Prpf31	2.25e-30	0.382533	0.522	0.097	3.94e-26
Stem	Nop56	2.26e-30	0.722629	0.813	0.241	3.95e-26
Stem	D10Jhu81e	2.56e-30	0.342835	0.513	0.119	4.48e-26
Stem	Tmem14c	3.16e-30	0.656822	0.768	0.296	5.54e-26
Stem	Dag1	3.19e-30	1.00436	0.672	0.237	5.59e-26
Stem	Thumpd1	3.2e-30	0.344971	0.532	0.107	5.61e-26
Stem	Cdv3	3.24e-30	0.491714	0.68	0.211	5.68e-26
Stem	Tars	3.65e-30	0.538371	0.661	0.206	6.4e-26
Stem	Polr1d	3.89e-30	0.627073	0.853	0.405	6.81e-26
Stem	Mrps31	4.12e-30	0.603222	0.597	0.149	7.22e-26
Stem	Cacybp	4.19e-30	0.557903	0.777	0.285	7.35e-26
Stem	Pdss1	4.39e-30	0.58165	0.518	0.094	7.7e-26
Stem	Ephb2	6e-30	0.689937	0.519	0.057	1.05e-25
Stem	Gars	6.65e-30	0.686191	0.701	0.197	1.16e-25
Stem	Tspan1	6.69e-30	0.642986	0.554	0.122	1.17e-25
Stem	Fam96a	6.7e-30	0.589093	0.701	0.23	1.17e-25
Stem	Ubap2	6.74e-30	0.392057	0.545	0.106	1.18e-25
Stem	Rars	6.75e-30	0.757952	0.738	0.241	1.18e-25
Stem	Lsm6	7.64e-30	0.549383	0.74	0.204	1.34e-25
Stem	Idi1	7.76e-30	0.734955	0.662	0.176	1.36e-25
Stem	Nol11	7.8e-30	0.422695	0.604	0.137	1.37e-25
Stem	Hopx	8.29e-30	1.00659	0.636	0.153	1.45e-25
Stem	Magoh	8.46e-30	0.54559	0.609	0.129	1.48e-25
Stem	Lsm4	9.53e-30	0.450514	0.693	0.211	1.67e-25
Stem	Gart	9.85e-30	0.573112	0.585	0.071	1.73e-25
Stem	Socs2	1.03e-29	0.721062	0.577	0.14	1.8e-25
Stem	Sae1	1.1e-29	0.659357	0.667	0.145	1.93e-25
Stem	Sumo2	1.31e-29	0.684857	0.876	0.408	2.3e-25
Stem	Pcna	1.36e-29	0.737175	0.609	0.121	2.38e-25
Stem	Dis3	1.39e-29	0.509363	0.571	0.077	2.43e-25
Stem	Hpf1	1.43e-29	0.56055	0.583	0.103	2.51e-25
Stem	Sumo3	1.48e-29	0.611987	0.756	0.279	2.59e-25
Stem	Far2	1.8e-29	0.614696	0.5	0.077	3.15e-25
Stem	Glrx3	1.92e-29	0.615444	0.682	0.186	3.36e-25
Stem	Cpt1a	1.94e-29	0.684277	0.673	0.223	3.4e-25
Stem	Psip1	2.25e-29	0.513691	0.652	0.182	3.95e-25
Stem	Snrpg	2.31e-29	0.71698	0.845	0.345	4.04e-25
Stem	Ppid	2.31e-29	0.543729	0.635	0.125	4.05e-25
Stem	Uqcrc2	2.46e-29	0.676503	0.851	0.422	4.31e-25
Stem	Eif4e	2.51e-29	0.687245	0.776	0.283	4.4e-25
Stem	Sf3b4	2.58e-29	0.622329	0.809	0.322	4.52e-25
Stem	Ddx1	2.61e-29	0.725245	0.711	0.205	4.57e-25
Stem	Gspt1	2.67e-29	0.806188	0.783	0.263	4.69e-25
Stem	Dbf4	2.96e-29	0.742754	0.559	0.061	5.19e-25
Stem	Ndufa10	2.99e-29	0.640176	0.82	0.366	5.23e-25
Stem	Gnl3	3.07e-29	0.657324	0.757	0.201	5.38e-25
Stem	Cbx1	3.34e-29	0.623184	0.766	0.241	5.85e-25
Stem	Topbp1	3.52e-29	0.469029	0.565	0.088	6.18e-25
Stem	Mpc2	3.64e-29	0.582175	0.694	0.24	6.37e-25
Stem	Nap1l4	4.19e-29	0.353342	0.736	0.277	7.34e-25
Stem	Eif3l	4.29e-29	0.687585	0.771	0.24	7.51e-25
Stem	Ube2n	4.51e-29	0.67552	0.813	0.344	7.91e-25
Stem	Ywhah	4.52e-29	0.838524	0.888	0.461	7.93e-25
Stem	Atp5k	5.59e-29	0.597069	0.786	0.332	9.79e-25
Stem	E2f2	5.74e-29	0.515447	0.531	0.114	1.01e-24
Stem	Selenoh	6.01e-29	0.515743	0.559	0.077	1.05e-24
Stem	Usp14	6.17e-29	0.652207	0.695	0.185	1.08e-24
Stem	Dnmt1	6.84e-29	0.941391	0.685	0.107	1.2e-24
Stem	Kars	7.01e-29	0.466021	0.665	0.192	1.23e-24
Stem	Rnps1	7.29e-29	0.58319	0.787	0.301	1.28e-24
Stem	Cpox	8.04e-29	0.611083	0.676	0.165	1.41e-24
Stem	Swi5	8.43e-29	0.649868	0.759	0.257	1.48e-24
Stem	Psme3	8.55e-29	0.662699	0.833	0.37	1.5e-24
Stem	Rad50	9.05e-29	0.256818	0.598	0.157	1.59e-24
Stem	Sf3a3	9.11e-29	0.548635	0.685	0.177	1.6e-24
Stem	Ccdc86	1.12e-28	0.454664	0.5	0.074	1.97e-24
Stem	Slc25a39	1.23e-28	0.844533	0.735	0.278	2.15e-24
Stem	Prdx2	1.3e-28	0.647119	0.745	0.271	2.28e-24
Stem	Raly	1.39e-28	0.435735	0.658	0.188	2.44e-24
Stem	Gcsh	1.41e-28	0.570756	0.524	0.076	2.47e-24
Stem	Wdr12	1.44e-28	0.468613	0.55	0.077	2.53e-24
Stem	Ppa1	1.49e-28	0.793392	0.774	0.296	2.6e-24
Stem	Syncrip	1.49e-28	0.710581	0.84	0.299	2.61e-24
Stem	Creg1	1.61e-28	0.598288	0.618	0.169	2.83e-24
Stem	Itga6	1.64e-28	0.857824	0.716	0.294	2.88e-24
Stem	Timm8a1	1.66e-28	0.580394	0.531	0.065	2.9e-24
Stem	Mrpl4	1.98e-28	0.325612	0.569	0.156	3.47e-24
Stem	Rcc2	1.99e-28	0.546033	0.799	0.226	3.49e-24
Stem	Etf1	2.04e-28	0.718682	0.824	0.332	3.57e-24
Stem	Ssrp1	2.12e-28	0.758782	0.848	0.282	3.71e-24
Stem	Mad2l1	2.14e-28	0.678364	0.531	0.036	3.75e-24
Stem	Sf3b5	2.31e-28	0.566963	0.727	0.218	4.05e-24
Stem	Lsm8	2.31e-28	0.376099	0.545	0.099	4.05e-24
Stem	Eif2a	2.37e-28	0.479601	0.691	0.196	4.15e-24
Stem	2810004N23Rik	2.37e-28	0.510296	0.598	0.108	4.16e-24
Stem	Yap1	2.65e-28	0.657354	0.536	0.106	4.65e-24
Stem	Snrpa	2.75e-28	0.781602	0.76	0.228	4.83e-24
Stem	Nudcd2	3.15e-28	0.471821	0.509	0.077	5.52e-24
Stem	Mgst1	3.45e-28	0.638581	0.658	0.228	6.04e-24
Stem	Aifm1	3.54e-28	0.556546	0.624	0.178	6.2e-24
Stem	Minos1	3.81e-28	0.478433	0.729	0.284	6.68e-24
Stem	Uqcrfs1	3.82e-28	0.581951	0.807	0.354	6.7e-24
Stem	Actn1	3.94e-28	0.882457	0.71	0.182	6.9e-24
Stem	Ebna1bp2	3.95e-28	0.382508	0.525	0.108	6.92e-24
Stem	Wdr83os	3.95e-28	0.612495	0.745	0.25	6.92e-24
Stem	Abhd11	4.07e-28	0.604132	0.608	0.15	7.14e-24
Stem	Brd3	4.08e-28	0.292932	0.596	0.169	7.14e-24
Stem	Cox7c	4.19e-28	0.799439	0.942	0.652	7.35e-24
Stem	H1f0	4.95e-28	1.03024	0.689	0.229	8.67e-24
Stem	Eif3g	5.25e-28	0.550409	0.714	0.208	9.21e-24
Stem	Eif3d	5.91e-28	0.380347	0.687	0.221	1.04e-23
Stem	Stk39	5.92e-28	0.685723	0.542	0.108	1.04e-23
Stem	Grsf1	6.04e-28	0.315052	0.527	0.123	1.06e-23
Stem	Cox5a	6.2e-28	0.796495	0.864	0.401	1.09e-23
Stem	Krt19	6.54e-28	1.01778	0.791	0.349	1.15e-23
Stem	Mogs	6.75e-28	0.613487	0.616	0.125	1.18e-23
Stem	L1cam	6.76e-28	0.627323	0.506	0.076	1.19e-23
Stem	Rpf2	9.62e-28	0.457142	0.522	0.081	1.69e-23
Stem	Gtpbp4	9.63e-28	0.425107	0.695	0.191	1.69e-23
Stem	Smc4	9.81e-28	0.831133	0.84	0.334	1.72e-23
Stem	Tceal9	1.01e-27	0.73872	0.716	0.143	1.78e-23
Stem	Gps1	1.02e-27	0.401228	0.571	0.146	1.79e-23
Stem	Psma1	1.05e-27	0.465723	0.678	0.223	1.85e-23
Stem	Mettl1	1.11e-27	0.420953	0.546	0.088	1.95e-23
Stem	Klf5	1.24e-27	1.23811	0.759	0.342	2.18e-23
Stem	Noc4l	1.36e-27	0.531797	0.571	0.092	2.39e-23
Stem	Ormdl2	1.38e-27	0.408464	0.605	0.203	2.41e-23
Stem	Eef1b2	1.41e-27	0.653633	0.969	0.745	2.48e-23
Stem	Tardbp	1.58e-27	0.679212	0.879	0.408	2.77e-23
Stem	Timm13	1.67e-27	0.582327	0.69	0.228	2.93e-23
Stem	Sec11a	1.92e-27	0.319861	0.621	0.203	3.36e-23
Stem	Polr1c	1.92e-27	0.347149	0.621	0.175	3.36e-23
Stem	Suclg2	1.96e-27	0.772857	0.765	0.268	3.43e-23
Stem	Jagn1	1.98e-27	0.418597	0.543	0.119	3.48e-23
Stem	Sdhd	2.03e-27	0.793139	0.863	0.436	3.55e-23
Stem	Cdc34	2.03e-27	0.55716	0.675	0.21	3.56e-23
Stem	Mal2	2.1e-27	0.665323	0.597	0.197	3.69e-23
Stem	Hspa4	2.13e-27	0.787401	0.88	0.406	3.73e-23
Stem	Zdhhc6	2.3e-27	0.514348	0.619	0.143	4.03e-23
Stem	Rexo2	2.6e-27	0.731145	0.671	0.144	4.56e-23
Stem	Mtx2	2.77e-27	0.402391	0.512	0.123	4.86e-23
Stem	Ddb1	2.81e-27	0.528744	0.71	0.239	4.92e-23
Stem	Mtch2	2.93e-27	0.649768	0.833	0.378	5.14e-23
Stem	Gmds	2.96e-27	0.738739	0.743	0.289	5.19e-23
Stem	Memo1	3.09e-27	0.450027	0.539	0.093	5.41e-23
Stem	Psmd1	3.45e-27	0.651254	0.74	0.244	6.05e-23
Stem	Hdac2	3.51e-27	0.416448	0.541	0.087	6.16e-23
Stem	Krt18	3.62e-27	0.73606	0.658	0.186	6.35e-23
Stem	Naa38	3.93e-27	0.491078	0.589	0.142	6.89e-23
Stem	Wdr36	4.4e-27	0.408342	0.519	0.098	7.72e-23
Stem	Ipo7	5.39e-27	0.693121	0.74	0.218	9.45e-23
Stem	Snd1	5.4e-27	0.613189	0.768	0.285	9.46e-23
Stem	Hprt	5.62e-27	0.660729	0.773	0.282	9.85e-23
Stem	Smu1	5.8e-27	0.416239	0.698	0.246	1.02e-22
Stem	Psmd3	5.8e-27	0.417382	0.624	0.196	1.02e-22
Stem	Ggact	5.84e-27	0.499912	0.58	0.171	1.02e-22
Stem	Mthfd2	5.87e-27	0.590401	0.541	0.098	1.03e-22
Stem	Rad23a	6.4e-27	0.478764	0.773	0.303	1.12e-22
Stem	Ssbp1	6.53e-27	0.494301	0.667	0.164	1.15e-22
Stem	Nlrp6	7.12e-27	0.41813	0.561	0.179	1.25e-22
Stem	Mrpl36	7.15e-27	0.480819	0.544	0.108	1.25e-22
Stem	Dnajc2	7.63e-27	0.671219	0.767	0.219	1.34e-22
Stem	Psma4	7.75e-27	0.705778	0.845	0.396	1.36e-22
Stem	Atpif1	8.13e-27	0.802689	0.8	0.343	1.43e-22
Stem	Gpx2	8.36e-27	0.772413	0.797	0.384	1.46e-22
Stem	Ahcy	8.61e-27	0.566887	0.532	0.08	1.51e-22
Stem	Nadk2	9.23e-27	0.513864	0.506	0.08	1.62e-22
Stem	Cd81	9.25e-27	0.642403	0.76	0.311	1.62e-22
Stem	E2f4	9.36e-27	0.501387	0.725	0.238	1.64e-22
Stem	Eny2	1e-26	0.54155	0.683	0.193	1.76e-22
Stem	Dap3	1.11e-26	0.329512	0.548	0.143	1.95e-22
Stem	Ppp1cc	1.15e-26	0.613492	0.855	0.405	2.02e-22
Stem	Psmd14	1.25e-26	0.562599	0.734	0.258	2.19e-22
Stem	Smim10l1	1.28e-26	0.432798	0.555	0.152	2.23e-22
Stem	Adi1	1.28e-26	0.365973	0.504	0.084	2.25e-22
Stem	Trap1	1.31e-26	0.397242	0.525	0.11	2.3e-22
Stem	Rad23b	1.36e-26	0.622365	0.78	0.299	2.39e-22
Stem	Mrpl12	1.53e-26	0.544185	0.555	0.105	2.69e-22
Stem	Ssr1	1.55e-26	0.643611	0.799	0.321	2.72e-22
Stem	Paics	1.59e-26	0.695355	0.663	0.146	2.79e-22
Stem	Immt	1.6e-26	0.572694	0.743	0.285	2.8e-22
Stem	Cox8a	1.68e-26	0.70767	0.931	0.606	2.94e-22
Stem	Prpf19	1.72e-26	0.466884	0.561	0.099	3.01e-22
Stem	Nop10	1.89e-26	0.531831	0.659	0.16	3.31e-22
Stem	Timm44	1.91e-26	0.502196	0.704	0.224	3.35e-22
Stem	Cops7a	1.95e-26	0.532216	0.625	0.181	3.42e-22
Stem	Nup205	1.97e-26	0.45156	0.57	0.103	3.46e-22
Stem	Ywhaq	2.14e-26	0.702307	0.803	0.322	3.75e-22
Stem	Utp4	2.15e-26	0.431194	0.527	0.092	3.77e-22
Stem	Suclg1	2.21e-26	0.728863	0.775	0.31	3.87e-22
Stem	Polr2f	2.4e-26	0.496286	0.574	0.128	4.2e-22
Stem	Pgam5	2.42e-26	0.305485	0.538	0.145	4.24e-22
Stem	Cetn3	2.54e-26	0.407615	0.605	0.146	4.45e-22
Stem	Dcun1d5	2.57e-26	0.259521	0.552	0.147	4.5e-22
Stem	Cdk2	2.57e-26	0.434028	0.549	0.098	4.51e-22
Stem	Uba2	2.58e-26	0.333051	0.545	0.131	4.52e-22
Stem	Exosc3	2.59e-26	0.276454	0.501	0.111	4.55e-22
Stem	Dgcr2	2.62e-26	0.395974	0.57	0.159	4.6e-22
Stem	Psmd12	2.78e-26	0.555172	0.748	0.252	4.88e-22
Stem	Ndufb6	3.09e-26	0.644323	0.704	0.241	5.41e-22
Stem	Emg1	3.11e-26	0.545788	0.717	0.192	5.46e-22
Stem	Mars	3.49e-26	0.334514	0.509	0.121	6.12e-22
Stem	Eif2b5	3.51e-26	0.374901	0.547	0.138	6.15e-22
Stem	Uchl5	3.52e-26	0.551133	0.641	0.15	6.17e-22
Stem	Psma3	3.63e-26	0.561053	0.81	0.354	6.36e-22
Stem	Pak1ip1	3.9e-26	0.417089	0.706	0.248	6.84e-22
Stem	Mrps30	3.92e-26	0.432864	0.595	0.138	6.88e-22
Stem	Khsrp	4.23e-26	0.666106	0.855	0.367	7.41e-22
Stem	Hcfc1	4.5e-26	0.387295	0.643	0.16	7.9e-22
Stem	Rpl22l1	4.58e-26	0.467461	0.847	0.431	8.03e-22
Stem	Tmem176b	5.06e-26	0.502669	0.591	0.138	8.88e-22
Stem	Syngr2	5.61e-26	0.595187	0.824	0.354	9.84e-22
Stem	Bola3	5.64e-26	0.493783	0.585	0.144	9.89e-22
Stem	Rbbp4	5.76e-26	0.590898	0.818	0.336	1.01e-21
Stem	1110004F10Rik	5.93e-26	0.311708	0.708	0.267	1.04e-21
Stem	Wdr61	6.03e-26	0.490297	0.565	0.12	1.06e-21
Stem	Hspbp1	6.14e-26	0.40703	0.515	0.084	1.08e-21
Stem	Ndufa5	6.17e-26	0.559802	0.677	0.239	1.08e-21
Stem	Ssna1	6.31e-26	0.398704	0.518	0.094	1.11e-21
Stem	Paxip1	6.68e-26	0.402212	0.503	0.079	1.17e-21
Stem	Cct2	8.41e-26	0.753394	0.92	0.527	1.47e-21
Stem	Slirp	8.51e-26	0.5075	0.636	0.187	1.49e-21
Stem	Txnl4a	8.94e-26	0.434317	0.529	0.097	1.57e-21
Stem	Fubp1	9.39e-26	0.433007	0.83	0.334	1.65e-21
Stem	Gmps	9.8e-26	0.517244	0.658	0.15	1.72e-21
Stem	Iars	9.89e-26	0.354101	0.501	0.099	1.73e-21
Stem	Ptbp1	1.01e-25	0.727704	0.864	0.385	1.76e-21
Stem	Ndufa7	1.02e-25	0.451273	0.744	0.302	1.78e-21
Stem	Gpat4	1.02e-25	0.290167	0.543	0.137	1.79e-21
Stem	Rpl7l1	1.07e-25	0.408012	0.601	0.16	1.87e-21
Stem	Smc1a	1.11e-25	0.505594	0.82	0.335	1.94e-21
Stem	Ptms	1.13e-25	0.882504	0.747	0.282	1.99e-21
Stem	Scarb2	1.17e-25	0.370404	0.561	0.155	2.05e-21
Stem	Pmpca	1.22e-25	0.326839	0.517	0.137	2.13e-21
Stem	Cdc123	1.25e-25	0.484067	0.709	0.25	2.2e-21
Stem	Ryk	1.3e-25	0.537676	0.532	0.135	2.28e-21
Stem	Tkt	1.33e-25	0.679405	0.842	0.383	2.33e-21
Stem	Bri3bp	1.36e-25	0.410572	0.595	0.158	2.38e-21
Stem	Snrpb2	1.36e-25	0.645903	0.772	0.258	2.38e-21
Stem	Trmt6	1.38e-25	0.371487	0.57	0.129	2.41e-21
Stem	Chtf8	1.39e-25	0.344864	0.63	0.183	2.44e-21
Stem	Cdk2ap1	1.43e-25	0.483271	0.549	0.098	2.5e-21
Stem	Sass6	1.58e-25	0.435862	0.509	0.118	2.77e-21
Stem	Sf3b3	1.58e-25	0.366019	0.737	0.237	2.78e-21
Stem	Ap1m2	1.61e-25	0.59871	0.604	0.196	2.82e-21
Stem	Mtap	1.62e-25	0.336187	0.506	0.101	2.84e-21
Stem	Supt16	1.69e-25	0.756611	0.842	0.326	2.97e-21
Stem	Mphosph6	1.74e-25	0.382738	0.516	0.114	3.06e-21
Stem	Frrs1	1.75e-25	0.484138	0.518	0.128	3.07e-21
Stem	Ak2	1.96e-25	0.780238	0.872	0.418	3.44e-21
Stem	Rbm8a	2.15e-25	0.52906	0.773	0.3	3.76e-21
Stem	Dbi	2.23e-25	0.670463	0.886	0.429	3.9e-21
Stem	Ltv1	2.33e-25	0.359725	0.563	0.145	4.09e-21
Stem	Pin1	2.48e-25	0.420082	0.568	0.131	4.35e-21
Stem	Dnajc19	2.56e-25	0.451556	0.594	0.162	4.48e-21
Stem	Gsr	2.78e-25	0.706147	0.714	0.303	4.87e-21
Stem	Cox6b1	2.91e-25	0.646193	0.933	0.573	5.11e-21
Stem	Bcas2	3.04e-25	0.340781	0.619	0.17	5.32e-21
Stem	Mrpl3	3.07e-25	0.441953	0.575	0.121	5.39e-21
Stem	Psmc1	3.4e-25	0.627263	0.817	0.359	5.96e-21
Stem	Pcbd1	3.43e-25	0.651783	0.563	0.147	6.01e-21
Stem	Trp53	3.49e-25	0.523661	0.792	0.284	6.12e-21
Stem	Mrps14	3.64e-25	0.501921	0.628	0.162	6.38e-21
Stem	Fam60a	3.75e-25	0.374189	0.65	0.167	6.58e-21
Stem	Coa6	4.18e-25	0.363615	0.512	0.112	7.33e-21
Stem	Mrps9	4.41e-25	0.353376	0.536	0.113	7.73e-21
Stem	Tcerg1	4.41e-25	0.435627	0.781	0.292	7.74e-21
Stem	Llph	4.62e-25	0.40571	0.697	0.213	8.1e-21
Stem	Rfc2	5e-25	0.392732	0.706	0.244	8.76e-21
Stem	Mrpl13	5.36e-25	0.45677	0.538	0.096	9.39e-21
Stem	Imp4	5.4e-25	0.257665	0.556	0.148	9.47e-21
Stem	Hnrnpa3	5.53e-25	0.750691	0.942	0.601	9.69e-21
Stem	Fkbp1a	5.73e-25	0.767862	0.829	0.347	1e-20
Stem	Ecd	6.07e-25	0.279775	0.511	0.108	1.06e-20
Stem	Thap4	6.19e-25	0.573196	0.596	0.151	1.08e-20
Stem	Cd9	6.4e-25	0.406896	0.512	0.094	1.12e-20
Stem	Cox20	7.5e-25	0.380048	0.66	0.226	1.31e-20
Stem	Atad2	7.52e-25	0.472789	0.518	0.081	1.32e-20
Stem	Cops5	7.76e-25	0.407483	0.641	0.197	1.36e-20
Stem	Gsto1	7.89e-25	0.882217	0.748	0.329	1.38e-20
Stem	Tbl1x	8.5e-25	0.370946	0.76	0.316	1.49e-20
Stem	Snrpa1	8.94e-25	0.437347	0.56	0.101	1.57e-20
Stem	Rbm17	9.46e-25	0.395328	0.709	0.237	1.66e-20
Stem	Sod1	9.53e-25	0.662785	0.895	0.505	1.67e-20
Stem	Cpsf2	9.84e-25	0.507223	0.733	0.237	1.73e-20
Stem	Dnajc9	1.03e-24	0.350221	0.629	0.15	1.8e-20
Stem	Ube2e3	1.05e-24	0.481749	0.572	0.136	1.84e-20
Stem	Tdg	1.07e-24	0.513982	0.61	0.164	1.87e-20
Stem	Plaa	1.16e-24	0.351055	0.643	0.191	2.03e-20
Stem	Naa20	1.17e-24	0.608802	0.668	0.222	2.06e-20
Stem	Zwint	1.23e-24	0.33505	0.507	0.109	2.15e-20
Stem	Mrpl52	1.28e-24	0.475524	0.725	0.253	2.24e-20
Stem	Maz	1.28e-24	0.66575	0.821	0.277	2.24e-20
Stem	Coa3	1.3e-24	0.558469	0.669	0.236	2.28e-20
Stem	Hnf4a	1.53e-24	0.85129	0.714	0.316	2.68e-20
Stem	Mrpl40	1.55e-24	0.388067	0.501	0.114	2.72e-20
Stem	Bop1	1.73e-24	0.446118	0.587	0.137	3.04e-20
Stem	Elavl1	1.81e-24	0.429458	0.686	0.213	3.17e-20
Stem	Imp3	1.85e-24	0.37421	0.714	0.215	3.25e-20
Stem	Mrpl9	1.86e-24	0.425065	0.641	0.197	3.27e-20
Stem	Eef1d	1.88e-24	0.53073	0.893	0.504	3.29e-20
Stem	Psmc6	1.89e-24	0.372507	0.697	0.27	3.31e-20
Stem	Slc35a4	2e-24	0.361167	0.604	0.189	3.5e-20
Stem	Lbr	2e-24	0.519149	0.789	0.27	3.51e-20
Stem	Nol9	2.14e-24	0.287861	0.506	0.099	3.74e-20
Stem	Pcbp1	2.15e-24	0.805392	0.948	0.636	3.76e-20
Stem	Pgap2	2.2e-24	0.304277	0.519	0.133	3.85e-20
Stem	Reep4	2.3e-24	0.700488	0.634	0.17	4.04e-20
Stem	Cox4i1	2.39e-24	0.622537	0.922	0.583	4.2e-20
Stem	1810022K09Rik	2.47e-24	0.29851	0.604	0.187	4.32e-20
Stem	Dars	2.5e-24	0.316187	0.534	0.124	4.38e-20
Stem	Nudt19	2.61e-24	0.478473	0.527	0.116	4.58e-20
Stem	Sdha	2.64e-24	0.479406	0.815	0.398	4.62e-20
Stem	0610012G03Rik	2.66e-24	0.434959	0.604	0.189	4.67e-20
Stem	Acat1	2.79e-24	0.611484	0.678	0.22	4.88e-20
Stem	Rnpep	2.96e-24	0.513175	0.673	0.253	5.19e-20
Stem	Ddx18	2.97e-24	0.545808	0.711	0.178	5.2e-20
Stem	Mrpl23	3.05e-24	0.317582	0.692	0.265	5.34e-20
Stem	Baz1b	3.48e-24	0.310238	0.777	0.313	6.1e-20
Stem	Psmd2	3.48e-24	0.558069	0.778	0.294	6.11e-20
Stem	Sf3b6	3.84e-24	0.518568	0.788	0.33	6.74e-20
Stem	Naa15	3.94e-24	0.524426	0.811	0.334	6.9e-20
Stem	Mrps12	3.99e-24	0.479422	0.595	0.15	6.99e-20
Stem	Fcf1	4.11e-24	0.337425	0.617	0.192	7.21e-20
Stem	Smagp	4.19e-24	0.339169	0.561	0.202	7.34e-20
Stem	M6pr	4.33e-24	0.261825	0.788	0.365	7.58e-20
Stem	Abracl	4.33e-24	0.356223	0.648	0.206	7.58e-20
Stem	Aig1	4.57e-24	0.420802	0.548	0.177	8.01e-20
Stem	Elp2	5.19e-24	0.260218	0.575	0.149	9.09e-20
Stem	Top1	5.3e-24	0.665014	0.905	0.531	9.3e-20
Stem	Anapc5	5.49e-24	0.536612	0.723	0.184	9.63e-20
Stem	Nudt3	5.52e-24	0.283248	0.568	0.176	9.68e-20
Stem	Qdpr	5.67e-24	0.443588	0.609	0.187	9.94e-20
Stem	Hmgn1	6.04e-24	0.632036	0.87	0.382	1.06e-19
Stem	Pfdn1	6.14e-24	0.40604	0.634	0.218	1.08e-19
Stem	Atp5j	6.31e-24	0.715832	0.818	0.359	1.11e-19
Stem	Ppp2r1a	6.66e-24	0.347389	0.737	0.292	1.17e-19
Stem	Smarca5	6.71e-24	0.668068	0.896	0.477	1.18e-19
Stem	1700021F05Rik	6.77e-24	0.497914	0.5	0.112	1.19e-19
Stem	Tmprss4	7.1e-24	0.6701	0.609	0.202	1.25e-19
Stem	Dnajc11	7.59e-24	0.427229	0.559	0.129	1.33e-19
Stem	Prpf4	8.21e-24	0.301392	0.529	0.132	1.44e-19
Stem	Usp5	8.69e-24	0.415812	0.631	0.189	1.52e-19
Stem	Prps2	9.96e-24	0.345627	0.507	0.086	1.74e-19
Stem	Ddost	1.02e-23	0.624557	0.777	0.313	1.79e-19
Stem	Dynll1	1.08e-23	0.488391	0.752	0.299	1.89e-19
Stem	Tmem11	1.21e-23	0.29651	0.521	0.123	2.12e-19
Stem	Zdhhc3	1.23e-23	0.53487	0.698	0.258	2.16e-19
Stem	Dgkz	1.24e-23	0.269061	0.629	0.234	2.18e-19
Stem	Rbm3	1.28e-23	0.530324	0.887	0.466	2.25e-19
Stem	Mrps21	1.34e-23	0.363547	0.629	0.215	2.35e-19
Stem	Ergic1	1.42e-23	0.403984	0.5	0.092	2.49e-19
Stem	Calu	1.46e-23	0.487045	0.7	0.261	2.56e-19
Stem	Pdia6	1.49e-23	0.697206	0.799	0.305	2.62e-19
Stem	Ftsj3	1.7e-23	0.314599	0.523	0.094	2.98e-19
Stem	Ppp1r8	1.73e-23	0.372576	0.51	0.095	3.04e-19
Stem	Nomo1	1.79e-23	0.530257	0.6	0.168	3.13e-19
Stem	Appbp2	1.86e-23	0.295768	0.594	0.179	3.26e-19
Stem	Aldh18a1	1.91e-23	0.46551	0.6	0.164	3.35e-19
Stem	Rps27l	1.92e-23	0.720142	0.756	0.288	3.36e-19
Stem	Rpn1	2.02e-23	0.892298	0.802	0.305	3.54e-19
Stem	St13	2.13e-23	0.488534	0.816	0.362	3.74e-19
Stem	Nabp2	2.23e-23	0.350999	0.66	0.243	3.91e-19
Stem	Srsf2	2.26e-23	0.740827	0.921	0.569	3.97e-19
Stem	Mrpl48	2.38e-23	0.294913	0.526	0.151	4.16e-19
Stem	Metap1	2.4e-23	0.344154	0.602	0.201	4.21e-19
Stem	Poc1b	2.51e-23	0.349586	0.501	0.1	4.39e-19
Stem	Nr2c2ap	2.59e-23	0.340221	0.603	0.155	4.55e-19
Stem	Rnf7	2.6e-23	0.413826	0.598	0.152	4.55e-19
Stem	Cox6a1	2.9e-23	0.709522	0.921	0.542	5.08e-19
Stem	Smc3	2.92e-23	0.471004	0.776	0.276	5.12e-19
Stem	Atp5l	2.99e-23	0.632871	0.903	0.554	5.24e-19
Stem	Rad21	3.03e-23	0.741265	0.801	0.333	5.31e-19
Stem	Marcks	3.07e-23	0.422367	0.707	0.239	5.38e-19
Stem	Mat2a	3.16e-23	0.656931	0.833	0.36	5.54e-19
Stem	Nedd8	3.24e-23	0.560688	0.849	0.401	5.68e-19
Stem	Trim27	3.27e-23	0.335572	0.592	0.153	5.73e-19
Stem	Exosc8	3.38e-23	0.349688	0.511	0.075	5.92e-19
Stem	Ndufs1	3.52e-23	0.459657	0.711	0.27	6.16e-19
Stem	Ube2k	3.62e-23	0.35988	0.709	0.289	6.35e-19
Stem	Mrpl35	3.77e-23	0.402357	0.514	0.122	6.61e-19
Stem	Gpx1	3.91e-23	0.604546	0.859	0.434	6.86e-19
Stem	Ndufb8	4.07e-23	0.569684	0.772	0.311	7.13e-19
Stem	Rtraf	4.11e-23	0.315432	0.636	0.217	7.2e-19
Stem	Otc	4.22e-23	0.596323	0.585	0.194	7.4e-19
Stem	Smarca4	4.41e-23	0.399285	0.67	0.221	7.73e-19
Stem	Ndufa9	4.71e-23	0.497664	0.708	0.255	8.25e-19
Stem	Lypd8	5.2e-23	0.404258	0.894	0.549	9.12e-19
Stem	Sdhc	5.48e-23	0.447111	0.684	0.271	9.61e-19
Stem	Uqcr11	7.37e-23	0.588152	0.65	0.198	1.29e-18
Stem	Srm	7.51e-23	0.570312	0.513	0.064	1.32e-18
Stem	Hnrnpc	7.83e-23	0.582707	0.95	0.686	1.37e-18
Stem	Nfs1	7.84e-23	0.314951	0.529	0.143	1.37e-18
Stem	Api5	8.04e-23	0.426575	0.714	0.25	1.41e-18
Stem	Ilf2	9.46e-23	0.359559	0.664	0.165	1.66e-18
Stem	Cdca4	9.75e-23	0.39313	0.577	0.127	1.71e-18
Stem	Eri1	1.14e-22	0.344469	0.537	0.111	1.99e-18
Stem	Nectin3	1.18e-22	0.540731	0.564	0.187	2.07e-18
Stem	Tmem126a	1.2e-22	0.378893	0.608	0.191	2.1e-18
Stem	Sephs2	1.22e-22	0.37001	0.566	0.178	2.13e-18
Stem	Pabpc4	1.27e-22	0.843311	0.803	0.236	2.22e-18
Stem	Arpp19	1.39e-22	0.465866	0.716	0.249	2.44e-18
Stem	Atp5o	1.56e-22	0.647159	0.891	0.48	2.73e-18
Stem	Etfa	1.57e-22	0.458056	0.701	0.266	2.76e-18
Stem	Cisd1	1.65e-22	0.456581	0.64	0.211	2.89e-18
Stem	Nup50	1.95e-22	0.378572	0.668	0.236	3.42e-18
Stem	Coq2	2.01e-22	0.486751	0.666	0.174	3.52e-18
Stem	Mrps33	2.04e-22	0.354205	0.59	0.185	3.58e-18
Stem	Cct5	2.07e-22	0.665298	0.811	0.298	3.62e-18
Stem	Cse1l	2.14e-22	0.375211	0.626	0.136	3.75e-18
Stem	Larp4	2.21e-22	0.356991	0.718	0.268	3.87e-18
Stem	Atp5f1	2.32e-22	0.588705	0.851	0.403	4.06e-18
Stem	Slbp	2.61e-22	0.38162	0.522	0.133	4.58e-18
Stem	Tmem258	2.78e-22	0.620342	0.803	0.318	4.88e-18
Stem	Acot7	2.89e-22	0.429072	0.504	0.11	5.06e-18
Stem	Cox6c	2.99e-22	0.664707	0.882	0.471	5.24e-18
Stem	2010107E04Rik	3.02e-22	0.537819	0.789	0.364	5.29e-18
Stem	Gata6	3.4e-22	0.455204	0.545	0.178	5.96e-18
Stem	Eif2b4	3.78e-22	0.321853	0.556	0.149	6.63e-18
Stem	BC003965	3.84e-22	0.473937	0.57	0.119	6.73e-18
Stem	Hspe1	3.99e-22	0.621407	0.905	0.491	6.99e-18
Stem	Psma6	4.1e-22	0.549628	0.795	0.341	7.18e-18
Stem	Hnrnpm	4.11e-22	0.570807	0.891	0.474	7.21e-18
Stem	Mgat4b	4.26e-22	0.528843	0.522	0.127	7.47e-18
Stem	Odc1	4.44e-22	0.684354	0.804	0.301	7.79e-18
Stem	Tomm22	4.53e-22	0.532009	0.732	0.262	7.93e-18
Stem	Polr2b	4.55e-22	0.302029	0.551	0.129	7.98e-18
Stem	Sdr39u1	4.83e-22	0.42506	0.571	0.149	8.47e-18
Stem	Cdh1	5.28e-22	0.933834	0.731	0.333	9.25e-18
Stem	Psmc4	5.34e-22	0.416701	0.705	0.272	9.37e-18
Stem	Clns1a	5.44e-22	0.407638	0.575	0.129	9.54e-18
Stem	Bub3	5.51e-22	0.612676	0.726	0.239	9.65e-18
Stem	Mphosph10	6.58e-22	0.349278	0.558	0.113	1.15e-17
Stem	Ssb	6.85e-22	0.654912	0.881	0.45	1.2e-17
Stem	Dazap1	6.92e-22	0.386953	0.707	0.239	1.21e-17
Stem	Utp3	7.36e-22	0.275136	0.677	0.22	1.29e-17
Stem	Impad1	7.55e-22	0.349293	0.616	0.228	1.32e-17
Stem	Ndufv2	8.24e-22	0.713343	0.801	0.328	1.44e-17
Stem	Ndufs6	8.33e-22	0.543123	0.695	0.248	1.46e-17
Stem	Cstf2	8.91e-22	0.281866	0.529	0.126	1.56e-17
Stem	Tpm1	9.43e-22	0.723748	0.764	0.345	1.65e-17
Stem	Trim2	1.1e-21	0.620457	0.554	0.166	1.93e-17
Stem	Cnot9	1.17e-21	0.342899	0.544	0.145	2.05e-17
Stem	Hnrnpk	1.19e-21	0.563168	0.927	0.595	2.08e-17
Stem	Mrps18c	1.24e-21	0.371996	0.553	0.166	2.17e-17
Stem	Hacd3	1.4e-21	0.522963	0.622	0.167	2.45e-17
Stem	Utp11	1.5e-21	0.298933	0.614	0.189	2.63e-17
Stem	Akr1b3	1.5e-21	0.284012	0.675	0.201	2.64e-17
Stem	Psmc3	1.52e-21	0.438049	0.726	0.272	2.66e-17
Stem	Mrpl33	1.52e-21	0.447664	0.673	0.224	2.67e-17
Stem	Cdt1	1.53e-21	0.470062	0.541	0.123	2.67e-17
Stem	Mrpl15	1.53e-21	0.463435	0.672	0.239	2.69e-17
Stem	Fzd5	1.55e-21	0.540855	0.553	0.177	2.71e-17
Stem	Ccnd2	1.58e-21	0.964987	0.854	0.437	2.76e-17
Stem	Aimp1	1.61e-21	0.401525	0.779	0.335	2.82e-17
Stem	Idh3g	1.65e-21	0.372876	0.716	0.282	2.9e-17
Stem	Mrpl17	1.78e-21	0.36069	0.508	0.13	3.12e-17
Stem	Mrps7	1.83e-21	0.326079	0.505	0.118	3.21e-17
Stem	Cox7a2	1.86e-21	0.65192	0.847	0.404	3.26e-17
Stem	Lrrc59	1.93e-21	0.518967	0.682	0.247	3.38e-17
Stem	Cldn15	1.94e-21	0.573183	0.681	0.292	3.39e-17
Stem	Elf3	2.05e-21	0.876869	0.742	0.323	3.59e-17
Stem	Glo1	2.06e-21	0.391569	0.567	0.187	3.61e-17
Stem	Dnajc15	2.18e-21	0.420527	0.562	0.134	3.82e-17
Stem	Opa3	2.36e-21	0.31707	0.504	0.149	4.13e-17
Stem	Pafah1b3	2.39e-21	0.423007	0.508	0.128	4.19e-17
Stem	Higd2a	2.56e-21	0.434419	0.777	0.342	4.49e-17
Stem	Fam120a	2.57e-21	0.79574	0.875	0.446	4.51e-17
Stem	Ywhag	2.69e-21	0.313637	0.687	0.243	4.72e-17
Stem	Ddx27	2.8e-21	0.361168	0.643	0.162	4.91e-17
Stem	Eif3j1	2.84e-21	0.464992	0.667	0.202	4.98e-17
Stem	Wdr43	2.92e-21	0.439082	0.777	0.254	5.13e-17
Stem	Cuta	2.97e-21	0.272375	0.513	0.142	5.21e-17
Stem	Plcb3	2.99e-21	0.620504	0.683	0.278	5.24e-17
Stem	Kpna3	3e-21	0.328627	0.515	0.113	5.25e-17
Stem	Golm1	3.05e-21	0.733431	0.709	0.282	5.34e-17
Stem	Trmt112	3.16e-21	0.267481	0.748	0.267	5.54e-17
Stem	Rer1	3.39e-21	0.388001	0.745	0.329	5.94e-17
Stem	Ndufc1	3.47e-21	0.39856	0.638	0.235	6.09e-17
Stem	Sarnp	3.48e-21	0.252434	0.549	0.142	6.1e-17
Stem	Ttc9c	3.51e-21	0.291767	0.632	0.218	6.16e-17
Stem	Nf2	3.71e-21	0.284435	0.528	0.166	6.51e-17
Stem	Tbca	3.94e-21	0.410351	0.794	0.384	6.9e-17
Stem	Dera	3.98e-21	0.351121	0.663	0.252	6.98e-17
Stem	Tspan7	4.4e-21	0.40664	0.524	0.167	7.71e-17
Stem	Sfxn1	4.49e-21	0.479232	0.796	0.331	7.88e-17
Stem	Prdx6	4.65e-21	0.596342	0.814	0.364	8.14e-17
Stem	Bmpr1a	4.75e-21	0.509345	0.502	0.14	8.33e-17
Stem	Lmo4	4.97e-21	0.264361	0.581	0.152	8.71e-17
Stem	Ndufb9	5.73e-21	0.39058	0.641	0.253	1e-16
Stem	Pdha1	5.88e-21	0.591171	0.747	0.303	1.03e-16
Stem	Xpo7	6.12e-21	0.309182	0.62	0.188	1.07e-16
Stem	Elob	6.38e-21	0.565905	0.852	0.428	1.12e-16
Stem	Sec61b	6.6e-21	0.499857	0.791	0.347	1.16e-16
Stem	Hspa14	7.18e-21	0.424434	0.657	0.165	1.26e-16
Stem	Tmprss2	7.49e-21	0.447821	0.524	0.149	1.31e-16
Stem	Stard10	7.61e-21	0.51652	0.629	0.199	1.33e-16
Stem	Ssr2	7.96e-21	0.647681	0.717	0.243	1.4e-16
Stem	Cnih1	8.03e-21	0.334571	0.542	0.169	1.41e-16
Stem	Erg28	8.67e-21	0.464374	0.654	0.221	1.52e-16
Stem	Mrpl21	8.84e-21	0.415931	0.523	0.119	1.55e-16
Stem	Smpd3	9.29e-21	0.522299	0.529	0.143	1.63e-16
Stem	Cops4	9.3e-21	0.290937	0.565	0.179	1.63e-16
Stem	Cdx2	9.51e-21	0.497991	0.513	0.161	1.67e-16
Stem	Rwdd1	9.89e-21	0.485631	0.717	0.23	1.73e-16
Stem	Tecr	9.91e-21	0.391846	0.769	0.344	1.74e-16
Stem	2023-09-02	9.96e-21	0.346853	0.666	0.233	1.75e-16
Stem	Lgr4	1.08e-20	0.539028	0.519	0.139	1.9e-16
Stem	Spr	1.14e-20	0.413832	0.539	0.165	2e-16
Stem	Nus1	1.17e-20	0.299793	0.663	0.279	2.06e-16
Stem	Anp32a	1.42e-20	0.41064	0.824	0.372	2.49e-16
Stem	Sec13	1.55e-20	0.457697	0.653	0.232	2.72e-16
Stem	Cdcp1	1.56e-20	0.561621	0.522	0.157	2.74e-16
Stem	Eif4g1	1.58e-20	0.75175	0.873	0.442	2.77e-16
Stem	Vrk1	1.8e-20	0.298223	0.546	0.107	3.15e-16
Stem	Sypl	1.83e-20	0.707858	0.856	0.466	3.21e-16
Stem	Hnrnpa0	1.93e-20	0.626631	0.907	0.527	3.37e-16
Stem	Rabggtb	1.93e-20	0.342986	0.642	0.193	3.39e-16
Stem	Atp2a2	1.94e-20	0.751783	0.814	0.342	3.41e-16
Stem	Eif1ad	1.98e-20	0.375731	0.624	0.205	3.46e-16
Stem	Parl	2.02e-20	0.303558	0.562	0.17	3.54e-16
Stem	Stt3a	2.05e-20	0.377675	0.67	0.246	3.6e-16
Stem	Rbmx	2.09e-20	0.311979	0.534	0.139	3.66e-16
Stem	Ndufs5	2.16e-20	0.395058	0.632	0.223	3.79e-16
Stem	Slc25a5	2.2e-20	0.519619	0.928	0.584	3.86e-16
Stem	Exosc1	2.55e-20	0.353024	0.502	0.08	4.47e-16
Stem	Ckap5	2.56e-20	0.437373	0.502	0.115	4.48e-16
Stem	Taldo1	2.56e-20	0.670331	0.865	0.47	4.5e-16
Stem	Erap1	2.62e-20	0.313246	0.631	0.22	4.59e-16
Stem	Cyc1	2.64e-20	0.455272	0.781	0.35	4.63e-16
Stem	Atp5c1	2.65e-20	0.526457	0.812	0.375	4.64e-16
Stem	Atp5b	3.14e-20	0.637316	0.888	0.475	5.5e-16
Stem	Taf1d	3.52e-20	0.531618	0.856	0.386	6.17e-16
Stem	Cdkn2aipnl	3.74e-20	0.38938	0.529	0.109	6.55e-16
Stem	Dek	3.74e-20	0.664738	0.877	0.452	6.56e-16
Stem	Vdr	3.84e-20	0.731573	0.629	0.246	6.73e-16
Stem	Ppp1ca	4.25e-20	0.376923	0.81	0.389	7.44e-16
Stem	Ube2l3	4.53e-20	0.60264	0.864	0.44	7.94e-16
Stem	Sf3a2	4.61e-20	0.262086	0.551	0.15	8.09e-16
Stem	Ndufb4	4.67e-20	0.365451	0.619	0.22	8.18e-16
Stem	Snhg6	5.1e-20	0.278719	0.597	0.163	8.95e-16
Stem	Cops6	5.12e-20	0.358193	0.658	0.24	8.97e-16
Stem	Ap1ar	5.34e-20	0.36395	0.58	0.194	9.35e-16
Stem	Nsfl1c	5.4e-20	0.372273	0.683	0.246	9.47e-16
Stem	Rps6ka1	5.52e-20	0.393945	0.714	0.301	9.67e-16
Stem	Rpl15	5.56e-20	0.551503	0.966	0.775	9.74e-16
Stem	Mrps18b	5.68e-20	0.480573	0.578	0.131	9.96e-16
Stem	Eif4b	5.92e-20	0.601092	0.886	0.463	1.04e-15
Stem	Armc1	6.28e-20	0.39175	0.624	0.181	1.1e-15
Stem	Heatr1	6.36e-20	0.291888	0.548	0.114	1.12e-15
Stem	Srsf4	6.43e-20	0.294154	0.66	0.214	1.13e-15
Stem	Eif4e2	6.79e-20	0.272419	0.654	0.251	1.19e-15
Stem	Rpl14	7.04e-20	0.481735	0.939	0.616	1.23e-15
Stem	Zfp703	8.22e-20	0.417708	0.561	0.18	1.44e-15
Stem	Ddx19a	8.26e-20	0.278715	0.5	0.115	1.45e-15
Stem	Papola	8.29e-20	0.519472	0.887	0.48	1.45e-15
Stem	Fam162a	9.23e-20	0.28548	0.537	0.154	1.62e-15
Stem	Pdhb	9.33e-20	0.348333	0.721	0.297	1.63e-15
Stem	Eif2s2	1.05e-19	0.522543	0.935	0.612	1.84e-15
Stem	Mrpl54	1.11e-19	0.311454	0.505	0.144	1.94e-15
Stem	Zranb2	1.13e-19	0.395514	0.767	0.299	1.98e-15
Stem	Noc2l	1.21e-19	0.34473	0.557	0.121	2.12e-15
Stem	Tomm20	1.23e-19	0.608387	0.799	0.301	2.15e-15
Stem	Ide	1.27e-19	0.477129	0.575	0.149	2.22e-15
Stem	Sdf2l1	1.34e-19	0.518803	0.552	0.162	2.35e-15
Stem	Atp5h	1.38e-19	0.455747	0.877	0.513	2.43e-15
Stem	G6pc3	1.55e-19	0.341064	0.501	0.106	2.72e-15
Stem	Ndufb3	1.69e-19	0.374693	0.687	0.272	2.95e-15
Stem	Rpl28	1.74e-19	0.402713	0.978	0.848	3.05e-15
Stem	Slc44a1	1.74e-19	0.573054	0.611	0.216	3.05e-15
Stem	Luc7l	1.74e-19	0.263305	0.707	0.249	3.05e-15
Stem	Comt	1.76e-19	0.456642	0.672	0.252	3.08e-15
Stem	Eef1g	1.77e-19	0.604886	0.937	0.596	3.09e-15
Stem	Srsf1	1.78e-19	0.661514	0.792	0.263	3.12e-15
Stem	Ddi2	2.09e-19	0.250104	0.629	0.247	3.67e-15
Stem	Atp5j2	2.45e-19	0.404077	0.845	0.414	4.29e-15
Stem	Spcs1	2.8e-19	0.459411	0.712	0.274	4.91e-15
Stem	Tsn	2.86e-19	0.499021	0.796	0.307	5.02e-15
Stem	Ssr4	2.89e-19	0.421182	0.764	0.343	5.06e-15
Stem	Ankrd49	2.99e-19	0.389632	0.507	0.095	5.25e-15
Stem	Vcp	3.1e-19	0.575053	0.893	0.451	5.43e-15
Stem	Ndufs3	3.19e-19	0.256467	0.536	0.18	5.58e-15
Stem	Ddx21	3.33e-19	0.400941	0.811	0.335	5.83e-15
Stem	Lsr	3.36e-19	0.696217	0.677	0.274	5.88e-15
Stem	Cnih4	3.59e-19	0.422655	0.631	0.231	6.3e-15
Stem	Rprd1b	3.6e-19	0.286357	0.527	0.145	6.31e-15
Stem	Larp1	3.67e-19	0.686123	0.872	0.448	6.43e-15
Stem	Mrfap1	3.8e-19	0.46799	0.796	0.355	6.65e-15
Stem	Tuba1c	3.84e-19	0.831702	0.805	0.375	6.74e-15
Stem	Eif1a	3.85e-19	0.562438	0.724	0.273	6.75e-15
Stem	Rplp0	4.04e-19	0.50919	0.992	0.896	7.09e-15
Stem	Srp19	4.17e-19	0.408123	0.663	0.214	7.3e-15
Stem	Mrps34	4.19e-19	0.377131	0.627	0.206	7.34e-15
Stem	Me2	4.23e-19	0.309406	0.767	0.346	7.41e-15
Stem	Sec11c	4.39e-19	0.47323	0.787	0.328	7.69e-15
Stem	Twf1	4.66e-19	0.440091	0.612	0.236	8.18e-15
Stem	Gatad1	5.16e-19	0.412422	0.591	0.183	9.04e-15
Stem	Park7	5.32e-19	0.439629	0.554	0.131	9.32e-15
Stem	Ldah	5.33e-19	0.267677	0.526	0.159	9.34e-15
Stem	Naca	5.62e-19	0.527606	0.884	0.487	9.85e-15
Stem	Hnrnpu	5.78e-19	0.693943	0.961	0.677	1.01e-14
Stem	Uqcrc1	5.8e-19	0.410337	0.751	0.322	1.02e-14
Stem	Adk	6.22e-19	0.401786	0.542	0.163	1.09e-14
Stem	Srp9	6.57e-19	0.268738	0.616	0.22	1.15e-14
Stem	Lman2	6.75e-19	0.37478	0.748	0.326	1.18e-14
Stem	Ctsb	6.95e-19	0.31971	0.84	0.449	1.22e-14
Stem	Ctnnb1	7.07e-19	0.519355	0.844	0.451	1.24e-14
Stem	Luc7l3	8.41e-19	0.500574	0.838	0.368	1.47e-14
Stem	Mbd2	9.51e-19	0.2958	0.697	0.283	1.67e-14
Stem	Wiz	9.71e-19	0.304611	0.511	0.126	1.7e-14
Stem	Mapk13	1.03e-18	0.582241	0.698	0.311	1.81e-14
Stem	Srsf9	1.05e-18	0.29969	0.558	0.148	1.84e-14
Stem	Cenpb	1.12e-18	0.270026	0.611	0.232	1.96e-14
Stem	Eif4h	1.27e-18	0.521525	0.78	0.33	2.22e-14
Stem	Abce1	1.31e-18	0.335158	0.58	0.145	2.29e-14
Stem	Rps26	1.35e-18	0.455816	0.992	0.906	2.37e-14
Stem	Alg5	1.35e-18	0.290146	0.515	0.151	2.37e-14
Stem	Calm3	1.41e-18	0.462079	0.801	0.379	2.48e-14
Stem	Adgrg7	1.42e-18	0.364285	0.555	0.199	2.49e-14
Stem	Atad1	1.58e-18	0.32505	0.617	0.201	2.78e-14
Stem	Psmb4	1.66e-18	0.564722	0.821	0.373	2.91e-14
Stem	Nt5c	1.68e-18	0.397998	0.701	0.285	2.95e-14
Stem	Prr15l	1.77e-18	0.391543	0.683	0.291	3.09e-14
Stem	Lta4h	1.78e-18	0.3733	0.717	0.292	3.12e-14
Stem	Krtcap2	1.85e-18	0.469191	0.801	0.359	3.23e-14
Stem	Psmb3	1.86e-18	0.443032	0.692	0.246	3.26e-14
Stem	Btf3	1.89e-18	0.568204	0.895	0.532	3.31e-14
Stem	Msl3	1.89e-18	0.353168	0.55	0.137	3.31e-14
Stem	Zfp706	2.13e-18	0.448386	0.806	0.381	3.74e-14
Stem	Txnrd1	2.42e-18	0.478809	0.711	0.297	4.24e-14
Stem	Hdac3	2.54e-18	0.406611	0.635	0.197	4.46e-14
Stem	Stard4	2.59e-18	0.415994	0.614	0.231	4.54e-14
Stem	Nmt1	2.75e-18	0.447625	0.777	0.331	4.83e-14
Stem	Pfdn2	2.87e-18	0.349235	0.679	0.233	5.04e-14
Stem	Dynlt3	2.95e-18	0.310992	0.662	0.248	5.17e-14
Stem	Mrpl27	3.08e-18	0.296015	0.55	0.193	5.39e-14
Stem	Drg1	3.37e-18	0.302583	0.538	0.137	5.9e-14
Stem	Stip1	4.23e-18	0.639884	0.801	0.302	7.42e-14
Stem	Lsm12	4.24e-18	0.413759	0.744	0.295	7.43e-14
Stem	Rpn2	4.27e-18	0.434378	0.721	0.294	7.48e-14
Stem	Pmpcb	4.48e-18	0.38518	0.648	0.227	7.85e-14
Stem	Med19	4.48e-18	0.281391	0.517	0.159	7.86e-14
Stem	Ube2i	4.91e-18	0.262686	0.799	0.378	8.61e-14
Stem	Lima1	5.24e-18	0.347864	0.663	0.29	9.18e-14
Stem	Tmem33	6.17e-18	0.258045	0.561	0.2	1.08e-13
Stem	Idh3b	6.19e-18	0.471959	0.728	0.279	1.09e-13
Stem	Celf1	6.21e-18	0.361063	0.846	0.447	1.09e-13
Stem	Hsd17b12	6.27e-18	0.486392	0.684	0.258	1.1e-13
Stem	Oxa1l	6.51e-18	0.277167	0.644	0.209	1.14e-13
Stem	Pcbp2	6.61e-18	0.490986	0.947	0.723	1.16e-13
Stem	Mrps15	7.3e-18	0.26521	0.556	0.175	1.28e-13
Stem	Ssu72	7.42e-18	0.259552	0.663	0.263	1.3e-13
Stem	Smarcd2	7.88e-18	0.302931	0.705	0.277	1.38e-13
Stem	Ndufs4	7.93e-18	0.380113	0.668	0.253	1.39e-13
Stem	Cpne3	8.32e-18	0.446792	0.698	0.282	1.46e-13
Stem	Mrpl32	8.43e-18	0.290512	0.534	0.15	1.48e-13
Stem	Hacd2	8.5e-18	0.448207	0.6	0.182	1.49e-13
Stem	Psmb1	8.72e-18	0.494791	0.893	0.527	1.53e-13
Stem	Psma2	9.09e-18	0.688348	0.876	0.464	1.59e-13
Stem	Emc7	9.28e-18	0.276482	0.613	0.224	1.63e-13
Stem	Mta1	9.53e-18	0.333008	0.547	0.139	1.67e-13
Stem	Pdia3	9.84e-18	0.519121	0.874	0.473	1.73e-13
Stem	Hnrnpf	9.92e-18	0.593516	0.943	0.691	1.74e-13
Stem	Rnf4	1.02e-17	0.346554	0.745	0.309	1.79e-13
[truncated: 4,026 more rows]
