# Supplementary material for: Single-cell transcriptomics reveals intestinal cell heterogeneity and identifies Ep300 as a potential therapeutic target in mice with acute liver failure
Source: Cell Discov. 2023 Jul 25;9:77. doi: 10.1038/s41421-023-00578-4 (PMC10366100; doi:10.1038/s41421-023-00578-4)
Supplement: Supplementary file 3 — Supplementary Table S2 [file 41421_2023_578_MOESM3_ESM.xlsx]

## Sheet: Supplementary Table S2
Primer sequences used in this study
Gene	Forward primers	Reversed primers
Duoxa2	GTTCTGGTTGGTGAGAGTCCTTC	GGATGGACTGAAGGCTTTGTAGG
Ido1	AGCAGCATCTTCCAGAGTCT	TCGTCAAGTCTTCATTGTGTCT
Tnf	GGTGCCTATGTCTCAGCCTCTT	GCCATAGAACTGATGAGAGGGAG
Slfn4	AGGACTGGAAGACTCTGAAGG	CGAACGCAGGTGGATAAGC
Il1b	TGGACCTTCCAGGATGAGGACA	GTTCATCTCGGAGCCTGTAGTG
Ccl2	GCTACAAGAGGATCACCAGCAG	GTCTGGACCCATTCCTTCTTGG
ZO-1	GTTGGTACGGTGCCCTGAAAGA	GCTGACAGGTAGGACAGACGAT
Occludin	TGGCAAGCGATCATACCCAGAG	CTGCCTGAAGTCATCCACACTC
beta-actin	CTATTGGCAACGAGCGGTTCC	CAGCACTGTGTTGGCATAGAGG
Saa1	TACTGAGCGTCCTCCTATTAGC	CTCTCCTCCTCAAGCAGTTACT
IL-6	TACCACTTCACAAGTCGGAGGC	CTGCAAGTGCATCATCGTTGTTC
HK2	CGAATATGGTTGCCTCATCTTG	ATACTGCTCCTCCTCCTCCT
Celsr3	GACGGACAATGGCATACAGTGC	ACAGCCACGTTGCAGTCATCCA
Ptprb	ATCCTCGTCCTGACCATCAGTG	GCTCCAGGTTACCATCAGCCTA
Gins3	GTGCAGATGCTAATGTCGTGGAC	ATGCGGCGGAACCGTCCAATAA
Sh3bp5	GGAGATGGTCTTTGTGGCTGAG	GTTCACCTCGAAGCCGCTCTTC
Anxa9	CACTTCAGCAGGCTGGAGAATC	CGGATAGCATCCTCCAGTTCCT
Plekhm1	GTGGTTTCCTCTCCTACGAGTC	GACTCTGGAGTGTCTTGCACAG
